# Supplementary material for: Targeting ferroptosis protects against experimental (multi)organ dysfunction and death
Source: Nat Commun. 2022 Feb 24;13:1046. doi: 10.1038/s41467-022-28718-6 (PMC8873468; doi:10.1038/s41467-022-28718-6)
Supplement: Supplementary file 4 — Source data [file 41467_2022_28718_MOESM4_ESM.xlsx]

## Sheet: Fig 1A
PatientID	StudyID	Sofa_score	Catalytic_iron
36382	I/004	11	NA
36382	I/004	9	NA
36382	I/004	9	NA
36382	I/004	11	NA
36382	I/004	9	NA
36382	I/004	7	NA
36382	I/004	5	NA
36392	I/005	8	NA
36392	I/005	7	NA
36392	I/005	6	NA
36392	I/005	6	NA
36392	I/005	5	NA
36392	I/005	6	NA
36392	I/005	5	NA
36630	I/006	12	NA
36630	I/006	6	NA
36630	I/006	6	NA
36630	I/006	6	NA
36630	I/006	6	NA
36630	I/006	6	NA
36630	I/006	6	NA
36618	I/007	7	NA
36618	I/007	4	NA
36618	I/007	4	NA
36618	I/007	6	NA
36618	I/007	8	NA
36618	I/007	4	NA
36618	I/007	4	NA
36635	I/008	2	NA
36635	I/008	1	NA
36635	I/008	0	NA
36635	I/008	1	NA
36635	I/008	1	NA
36635	I/008	0	NA
36635	I/008	0	NA
36213	I/009	14	NA
36213	I/009	15	NA
36213	I/009	15	NA
36213	I/009	16	NA
36213	I/009	21	NA
36213	I/009	16	NA
36213	I/009	21	NA
36721	I/010	7	NA
36721	I/010	0	NA
36773	I/011	7	NA
36773	I/011	5	NA
36773	I/011	1	NA
36773	I/011	0	NA
36153	I/012	NA	NA
36814	I/013	17	NA
36814	I/013	NA	NA
36855	I/014	11	NA
36855	I/014	9	NA
36855	I/014	7	NA
36855	I/014	7	NA
36855	I/014	6	NA
36855	I/014	5	NA
36855	I/014	7	NA
36842	I/015	14	NA
36842	I/015	13	NA
36842	I/015	11	NA
36842	I/015	15	NA
36842	I/015	16	NA
36842	I/015	14	NA
36842	I/015	13	NA
36962	I/016	10	1.33
36962	I/016	11	1.2
36962	I/016	14	0.88
36962	I/016	16	0.94
36972	I/017	11	0.38
36972	I/017	11	0.34
36972	I/017	8	0.42
36972	I/017	7	0.29
36972	I/017	7	0.27
36972	I/017	7	0.272
36972	I/017	8	0.3
37051	I/018	10	0.85
37051	I/018	11	NA
37051	I/018	10	0.42
37051	I/018	6	0.57
37051	I/018	6	0.44
37051	I/018	1	6.05
37051	I/018	1	8.86
37076	I/019	7	0.53
37076	I/019	2	0.69
37076	I/019	1	0.82
37170	I/020	6	0.49
37170	I/020	14	2.56
37170	I/020	15	1.35
37170	I/020	14	0.78
37170	I/020	13	1.01
37170	I/020	14	0.74
37170	I/020	14	0.84
37234	I/021	0	1.48
37234	I/021	0	0.76
37234	I/021	1	0.48
37304	I/022	12	0.22
37304	I/022	10	0.32
37304	I/022	11	0.77
37304	I/022	12	0.7
37304	I/022	12	1.1
37304	I/022	7	1.92
37304	I/022	8	0.65
37298	I/023	16	0.56
37298	I/023	15	NA
37298	I/023	11	1.34
37298	I/023	11	0.92
37298	I/023	10	0.77
37298	I/023	8	1.53
37298	I/023	8	0.92
37351	I/024	2	0.62
37351	I/024	0	0.63
37351	I/024	0	2.46
37352	I/025	10	0.27
37352	I/025	10	0.34
37352	I/025	7	0.32
37352	I/025	6	0.29
37352	I/025	7	0.33
37352	I/025	7	0.33
37352	I/025	7	0.49
37412	I/026	5	0.51
37412	I/026	1	0.63
37418	I/027	7	0.55
37418	I/027	7	0.68
37418	I/027	6	0.83
37418	I/027	3	1.1
37418	I/027	0	4.29
37418	I/027	0	1.05
37418	I/027	0	0.58
37846	I/028	10	0.35
37846	I/028	10	0.22
37846	I/028	9	0.56
37846	I/028	6	0.5
37846	I/028	7	0.45
37846	I/028	7	0.22
37846	I/028	8	0.25
37869	I/029	10	0.21
37869	I/029	7	0.27
37869	I/029	5	0.27
37869	I/029	4	0.35
37869	I/029	4	0.46
37869	I/029	2	0.41
37991	I/030	11	0.21
37991	I/030	9	NA
37991	I/030	8	0.35
37991	I/030	7	0.3
37991	I/030	3	0.34
37991	I/030	0	0.31
38027	I/031	11	0.29
38027	I/031	10	0.26
38027	I/031	6	0.32
38027	I/031	5	0.38
38027	I/031	6	0.345
38027	I/031	3	0.32
38027	I/031	2	0.34
38023	I/032	10	0.55
38023	I/032	3	0.57
38118	I/033	3	0.6
38118	I/033	2	0.44
38118	I/033	2	0.71
38118	I/033	2	0.55
38118	I/033	2	0.76
38118	I/033	2	0.46
38118	I/033	2	0.36
38107	I/034	11	0.5
38107	I/034	10	0.36
38107	I/034	6	0.36
38107	I/034	6	0.39
38107	I/034	7	0.55
38107	I/034	7	0.37
38107	I/034	5	0.35
38147	I/035	6	0.44
38147	I/035	2	0.5
38147	I/035	2	0.56
38147	I/035	0	0.54
38147	I/035	1	0.95
38147	I/035	2	0.95
38147	I/035	2	0.46
38170	I/036	4	0.31
38170	I/036	2	0.35
38241	I/037	9	0.25
38241	I/037	6	0.27
38241	I/037	9	0.26
38241	I/037	6	0.27
38241	I/037	5	0.29
38241	I/037	3	0.36
38241	I/037	2	0.3
38251	I/038	2	0.36
38251	I/038	3	0.32
38251	I/038	3	0.26
38251	I/038	3	0.38
38251	I/038	4	0.46
38251	I/038	2	0.35
38251	I/038	1	0.41
38299	I/039	7	0.25
38299	I/039	11	0.43
38299	I/039	10	0.29
38299	I/039	7	0.27
38299	I/039	10	0.31
38299	I/039	11	0.23
38299	I/039	8	0.32
38324	I/040	18	10.76
38324	I/040	12	1.09
38324	I/040	9	1.11
38324	I/040	9	0.43
38324	I/040	9	0.61
38324	I/040	6	3.55
38324	I/040	4	32.05
38386	I/041	8	0.38
38386	I/041	9	0.33
38386	I/041	7	0.38
38386	I/041	9	0.41
38386	I/041	4	0.88
38386	I/041	4	NA
38386	I/041	10	0.42
38487	I/042	5	0.23
38487	I/042	4	0.23
38502	I/043	7	0.29
38502	I/043	5	0.31
38502	I/043	5	0.33
38502	I/043	5	0.56
38502	I/043	NA	NA
38522	I/044	13	3.13
38522	I/044	16	0.41
38529	I/045	2	0.96
38529	I/045	4	1.44
38529	I/045	6	1.03
38529	I/045	6	1.39
38529	I/045	6	0.64
38529	I/045	7	0.82
38529	I/045	3	0.58
38603	I/046	2	0.24
38603	I/046	1	0.27
38603	I/046	1	0.8
38603	I/046	0	0.36
38631	I/047	6	1.02
38631	I/047	6	0.44
38631	I/047	2	0.53
38631	I/047	2	0.44
38631	I/047	4	0.48
38631	I/047	3	0.31
38631	I/047	2	0.34
38716	I/048	4	0.33
38716	I/048	2	0.64
38716	I/048	1	1.49
38716	I/048	0	1.49
38716	I/048	1	0.53
38716	I/048	0	0.71
38716	I/048	2	0.38
38780	I/049	8	0.28
38780	I/049	7	0.41
38780	I/049	5	0.58
38780	I/049	3	0.6
38808	I/050	7	0.46
38808	I/050	7	1.13
38808	I/050	8	0.46
38808	I/050	6	0.68
38808	I/050	3	0.35
38881	I/051	6	0.69
38881	I/051	6	0.89
38881	I/051	6	0.84
38881	I/051	6	0.54
38881	I/051	0	0.34
38881	I/051	0	0.72
38881	I/051	2	0.44
38902	I/052	6	0.24
38902	I/052	5	0.27
38902	I/052	4	0.23
38902	I/052	5	0.27
38902	I/052	7	0.25
38902	I/052	7	0.36
38902	I/052	6	0.44
38930	I/053	10	0.68
38930	I/053	1	0.27
38930	I/053	3	0.29
38930	I/053	3	0.58
38930	I/053	6	0.3
38930	I/053	2	0.42
38930	I/053	1	0.3
38932	I/054	15	8.6
38932	I/054	14	2.11
38932	I/054	14	9.87
38932	I/054	9	0.76
38932	I/054	8	0.46
38932	I/054	7	NA
38932	I/054	4	NA
38936	I/055	9	0.46
38936	I/055	5	0.23
38936	I/055	0	0.22
39069	I/056	11	0.28
39069	I/056	12	0.29
39069	I/056	4	0.32
39069	I/056	6	2.21
39069	I/056	5	0.6
39069	I/056	5	0.62
39069	I/056	5	1.45
39055	I/057	16	21.9
39055	I/057	12	1.49
39055	I/057	15	1.05
39055	I/057	16	1
39055	I/057	18	1.65
39055	I/057	14	61.71
39055	I/057	14	28.41
39115	I/058	9	0.29
39115	I/058	10	0.24
39115	I/058	5	0.24
39115	I/058	2	0.27
39115	I/058	4	0.43
39115	I/058	1	0.34
39115	I/058	9	0.31
39181	I/059	16	2.27
39181	I/059	12	1.12
39181	I/059	9	0.66
39181	I/059	14	0.44
39181	I/059	10	0.58
39181	I/059	15	3.87
39181	I/059	12	1.44
39210	I/060	5	0.71
39210	I/060	12	0.33
39210	I/060	8	0.43
39210	I/060	12	1.3
39210	I/060	7	0.74
39210	I/060	10	1.1
39210	I/060	7	1.24
39292	I/061	12	1.28
39292	I/061	13	0.4
39292	I/061	12	0.41
39292	I/061	12	0.71
39292	I/061	13	1.82
39292	I/061	10	0.42
39404	I/062	4	0.54
39460	I/063	10	0.5
39460	I/063	6	0.29
39460	I/063	2	0.51
39511	I/064	9	0.4
39511	I/064	9	0.27
39511	I/064	6	0.33
39511	I/064	1	0.35
39511	I/064	1	0.34
39511	I/064	1	0.36
39534	I/065	5	0.34
39534	I/065	1	0.4
39534	I/065	1	0.56
39534	I/065	4	0.4
39534	I/065	0	0.46
39534	I/065	2	0.42
39534	I/065	1	0.42
39787	I/066	5	0.55
39787	I/066	6	0.42
39787	I/066	10	0.48
39787	I/066	6	0.56
39787	I/066	6	0.43
39787	I/066	9	0.54
39787	I/066	11	0.71
39778	I/067	14	0.52
39778	I/067	7	0.45
39778	I/067	6	0.86
39778	I/067	7	0.66
39778	I/067	7	0.46
39778	I/067	5	0.43
39778	I/067	5	0.46
39857	I/068	12	0.95
39857	I/068	7	0.82
39857	I/068	6	0.58
39857	I/068	7	0.39
39857	I/068	8	1.2
39857	I/068	9	0.85
39911	I/069	11	0.26
39911	I/069	8	0.24
39911	I/069	6	0.26
39911	I/069	7	0.28
39911	I/069	10	0.29
39911	I/069	7	0.35
39911	I/069	8	0.34
39935	I/070	8	0.34
39935	I/070	4	0.31
39935	I/070	1	0.37
39935	I/070	2	0.41
39936	I/071	10	0.54
39936	I/071	3	NA
39936	I/071	0	0.45
39955	I/072	8	0.22
39955	I/072	8	0.21
39955	I/072	9	0.24
39955	I/072	6	0.27
39955	I/072	7	0.41
39955	I/072	8	0.36
39955	I/072	6	0.64
39962	I/073	8	1.71
39962	I/073	5	0.36
39962	I/073	5	0.62
39962	I/073	1	0.46
40080	I/074	7	0.48
40080	I/074	6	0.6
40080	I/074	6	0.65
40080	I/074	7	0.73
40080	I/074	6	10.04
40080	I/074	6	9.42
40080	I/074	3	9.05
40270	I/075	15	1.87
40270	I/075	13	1.29
40270	I/075	15	2.08
40270	I/075	16	2.15
40270	I/075	17	1.63
40270	I/075	17	3.28
40270	I/075	23	20.44
40291	I/076	5	0.28
40291	I/076	2	0.35
40291	I/076	1	0.39
40291	I/076	1	0.33
40291	I/076	0	NA
40290	I/077	5	1.92
40290	I/077	6	8.9
40290	I/077	10	3.69
40290	I/077	8	11.01
40290	I/077	10	3.98
40290	I/077	8	2.04
40290	I/077	8	1.92
40322	I/078	12	0.76
40322	I/078	13	0.52
40322	I/078	8	0.57
40322	I/078	8	0.46
40322	I/078	5	0.32
40322	I/078	7	0.48
40322	I/078	2	0.35
40393	I/079	2	0.48
40393	I/079	0	0.61
40393	I/079	0	0.34
40393	I/079	2	0.42
40393	I/079	8	0.41
40393	I/079	5	1.14
40393	I/079	5	0.62
40392	I/080	7	0.25
40392	I/080	8	0.54
40392	I/080	6	0.27
40392	I/080	6	0.28
40392	I/080	5	0.295
40392	I/080	7	0.26
40392	I/080	6	0.29
40431	I/081	5	0.45
40431	I/081	1	1.14
40583	I/082	4	0.53
40583	I/082	9	1.18
40583	I/082	8	0.41
40583	I/082	5	0.4
40583	I/082	4	0.53
40583	I/082	4	0.53
40583	I/082	2	0.54
40584	I/083	6	0.81
40584	I/083	0	0.38
40584	I/083	1	0.32
40584	I/083	1	0.33
40654	I/084	7	0.19
40654	I/084	3	0.18
40654	I/084	2	0.18
40788	I/085	10	0.6
40788	I/085	6	0.97
40788	I/085	1	0.66
40788	I/085	8	0.63
40788	I/085	3	0.41
40868	I/086	4	0.25
40868	I/086	2	NA
40868	I/086	2	0.3
40868	I/086	1	0.55
40868	I/086	0	0.26
40935	I/087	5	0.2
40935	I/087	4	0.26
40935	I/087	5	0.26
40935	I/087	4	0.27
40935	I/087	3	0.28
40935	I/087	3	0.285
40946	I/088	2	0.2
40946	I/088	1	0.21
40958	I/089	2	0.5
40958	I/089	2	NA
40958	I/089	1	0.51
40958	I/089	1	0.49
41075	I/090	7	0.48
41075	I/090	2	0.37
41075	I/090	2	0.37
41075	I/090	2	0.43
41081	I/091	12	0.53
41081	I/091	12	0.49
41081	I/091	11	1.17
41081	I/091	5	0.75
41081	I/091	2	0.47
41081	I/091	3	0.85
41081	I/091	3	0.45
41254	I/092	10	0.4
41254	I/092	12	0.41
41254	I/092	10	1.32
41254	I/092	10	1.46
41262	I/093	3	0.29
41262	I/093	4	0.36
41262	I/093	4	0.22
41262	I/093	3	0.24
41262	I/093	3	0.25
41307	I/094	11	0.31
41307	I/094	10	0.33
41307	I/094	15	0.31
41307	I/094	8	0.45
41307	I/094	9	0.34
41307	I/094	9	0.44
41307	I/094	3	0.53
41333	I/095	12	0.34
41333	I/095	6	0.36
41333	I/095	2	0.34
41333	I/095	8	0.57
41333	I/095	13	0.6
41333	I/095	11	0.47
41333	I/095	9	0.36
41336	I/096	11	0.34
41336	I/096	2	0.34
41336	I/096	7	0.42
41336	I/096	5	0.55
41336	I/096	6	0.71
41336	I/096	7	0.76
41336	I/096	6	0.43
41394	I/097	11	3.76
41394	I/097	14	4.39
41394	I/097	9	4.42
41394	I/097	10	5.4
41394	I/097	9	3.49
41394	I/097	6	2.82
41394	I/097	6	1.48
41407	I/098	5	0.47
41407	I/098	8	0.49
41407	I/098	8	0.5
41407	I/098	8	0.7
41407	I/098	8	0.86
41656	I/099	6	0.41
41656	I/099	6	0.35
41656	I/099	6	0.36
41656	I/099	5	0.32
41656	I/099	5	0.34
41656	I/099	5	0.4
41656	I/099	6	0.48
41662	I/100	14	6.45
41662	I/100	10	0.45
41662	I/100	9	0.54
41662	I/100	9	0.68
41662	I/100	9	0.45
41662	I/100	9	0.39
41662	I/100	8	0.42
41686	I/101	7	0.24
41686	I/101	6	0.28
41686	I/101	6	0.24
41686	I/101	11	0.24
41686	I/101	7	0.24
41686	I/101	7	0.2
41686	I/101	8	0.21
41814	I/102	4	0.18
41814	I/102	2	0.19
41814	I/102	2	0.16
41814	I/102	2	0.16
41814	I/102	1	0.16
41956	I/103	5	0.26
41956	I/103	5	0.29
41956	I/103	4	0.32
41956	I/103	4	0.32
41956	I/103	4	0.4
41956	I/103	5	0.42
41956	I/103	4	0.26
42012	I/104	8	0.4
42012	I/104	5	0.45
42012	I/104	4	0.27
42012	I/104	3	0.3
42054	I/105	12	0.36
42054	I/105	6	0.38
42084	I/106	1	0.27
42084	I/106	4	0.26
42084	I/106	0	0.26
42084	I/106	0	0.2
42084	I/106	2	0.23
42084	I/106	2	0.24
42084	I/106	0	0.27
42085	I/107	8	0.33
42085	I/107	5	0.45
42085	I/107	5	0.28
42085	I/107	5	0.24
42085	I/107	5	0.22
42085	I/107	6	0.25
42085	I/107	4	0.23
42164	I/108	6	0.21
42164	I/108	7	0.22
42164	I/108	7	0.29
42164	I/108	7	0.22
42164	I/108	7	0.21
42164	I/108	6	0.22
42164	I/108	5	0.37
42184	I/109	11	0.19
42184	I/109	12	0.22
42184	I/109	9	0.4
42184	I/109	10	0.22
42184	I/109	10	0.23
42184	I/109	6	0.27
42184	I/109	6	0.38
42248	I/110	11	0.26
42248	I/110	5	0.23
42248	I/110	5	0.2
42248	I/110	5	0.22
42248	I/110	5	0.22
42248	I/110	3	0.21
42258	I/111	6	0.33
42258	I/111	5	0.31
42250	I/112	8	0.47
42250	I/112	9	0.38
42250	I/112	7	0.29
42250	I/112	5	0.33
42250	I/112	5	0.29
42250	I/112	5	0.28
42250	I/112	6	0.28
42326	I/113	8	0.28
42326	I/113	5	0.28
42326	I/113	3	0.48
42326	I/113	5	0.55
42554	I/114	12	0.3
42554	I/114	8	0.33
42554	I/114	12	0.41
42554	I/114	12	0.39
42554	I/114	13	0.39
42554	I/114	12	0.33
42554	I/114	12	0.4
42549	I/115	5	0.26
42549	I/115	4	0.24
42549	I/115	5	0.36
42549	I/115	5	0.36
42549	I/115	6	0.31
42549	I/115	5	0.31
42550	I/116	8	0.44
42560	I/117	11	2.1
42560	I/117	15	2.07
42560	I/117	18	1.54
42560	I/117	14	0.58
42560	I/117	11	1.96
42560	I/117	12	0.84
42560	I/117	10	1.12
42770	I/118	15	0.47
42770	I/118	10	0.37
42770	I/118	10	0.42
42770	I/118	8	0.44
42770	I/118	8	0.38
42770	I/118	8	0.35
42770	I/118	8	0.32
42828	I/119	6	0.25
42828	I/119	3	0.22
42828	I/119	3	0.22
42828	I/119	2	0.26
42828	I/119	2	0.24
42828	I/119	2	0.25
42896	I/120	6	0.22
42896	I/120	4	0.23
42896	I/120	4	0.24
42896	I/120	3	0.28
42896	I/120	2	0.26
42896	I/120	1	0.29
42896	I/120	0	0.23
43016	I/121	0	0.35
43016	I/121	0	0.76
43016	I/121	0	1.19
43016	I/121	1	0.71
43016	I/121	1	0.37
43016	I/121	1	0.44
43016	I/121	1	0.56
43092	I/122	4	0.2
43092	I/122	5	0.21
43092	I/122	4	0.21
43235	I/123	10	1.11
43235	I/123	6	0.7
43235	I/123	5	0.46
43235	I/123	5	0.37
43339	I/124	11	0.25
43339	I/124	6	0.34
43339	I/124	6	0.35
43339	I/124	7	0.36
43339	I/124	7	0.43
43339	I/124	7	0.36
43339	I/124	8	0.28
43480	I/125	6	0.36
43480	I/125	7	0.35
43480	I/125	4	0.29
43501	I/126	7	0.55
43501	I/126	9	0.65
43501	I/126	7	0.71
43501	I/126	2	0.32
43501	I/126	2	0.27
43528	I/127	12	1
43528	I/127	10	1.07
43528	I/127	11	0.8
43528	I/127	6	0.8
43528	I/127	10	0.74
43528	I/127	6	1.07
43528	I/127	7	0.36
43561	I/128	9	0.32
43561	I/128	8	0.24
43561	I/128	7	0.29
43561	I/128	5	0.25
43561	I/128	5	0.37
43561	I/128	4	0.27
43561	I/128	4	0.26
43725	I/129	4	6.05
43725	I/129	4	7.89
43725	I/129	16	4.84
43725	I/129	17	3.24
43853	I/130	8	2.63
43853	I/130	5	NA
43853	I/130	15	2.65
43853	I/130	18	4.19
43853	I/130	17	2.32
43853	I/130	18	3.55
43853	I/130	17	2.19
43913	I/131	11	0.21
43913	I/131	6	0.2
43913	I/131	8	0.21
43913	I/131	8	0.2
43913	I/131	7	0.18
43913	I/131	7	0.18
43913	I/131	6	0.18
43979	I/132	9	0.17
43979	I/132	9	0.2
43979	I/132	9	0.23
43979	I/132	9	0.2
43979	I/132	9	0.2
43979	I/132	6	0.21
43979	I/132	6	0.32
44047	I/133	10	0.2
44047	I/133	8	0.18
44047	I/133	9	0.2
44047	I/133	9	0.25
44047	I/133	12	0.24
44047	I/133	8	0.31
44047	I/133	11	0.24
44319	I/134	3	0.53
44319	I/134	3	0.31
44344	I/135	11	0.18
44344	I/135	7	0.18
44344	I/135	12	0.18
44344	I/135	12	0.2
44344	I/135	11	0.25
44544	I/136	6	0.18
44544	I/136	7	0.2
44544	I/136	8	0.56
44544	I/136	7	0.32
44544	I/136	7	0.26
44544	I/136	5	0.29
44544	I/136	5	0.39
44742	I/137	9	0.32
44742	I/137	7	0.3
44742	I/137	2	0.35
44742	I/137	1	0.59
44742	I/137	1	0.63
44742	I/137	0	0.69
44742	I/137	0	0.44
44834	I/138	6	2.16
44834	I/138	9	1.42
44834	I/138	6	2.77
44834	I/138	1	1.04
44834	I/138	8	1.49
44834	I/138	6	13.85
44834	I/138	6	1
44922	I/139	11	0.91
44922	I/139	10	0.91
44922	I/139	10	4.57
44922	I/139	11	7.45
44974	I/140	8	0.6
44974	I/140	9	0.86
44974	I/140	8	0.67
44974	I/140	6	1.05
44974	I/140	8	0.62
44974	I/140	6	0.65
44974	I/140	6	0.45
44988	I/141	11	0.32
44988	I/141	1	0.32
44988	I/141	5	0.38
44988	I/141	4	0.53
44988	I/141	4	0.31
44988	I/141	0	0.31
44988	I/141	0	0.32
45072	I/142	14	1.52
45072	I/142	19	2.25
45072	I/142	16	0.85
45072	I/142	15	0.84
45072	I/142	16	0.86
45072	I/142	10	0.88
45072	I/142	12	0.58
45095	I/143	10	0.33
45095	I/143	9	0.27
45095	I/143	6	0.26
45095	I/143	10	0.25
45095	I/143	6	0.26
45095	I/143	6	0.32
45095	I/143	6	0.48
45206	I/144	9	0.53
45206	I/144	2	0.48
45206	I/144	3	0.49
45206	I/144	1	0.6
45206	I/144	0	0.39
45273	I/145	6	0.26
45273	I/145	6	0.39
45273	I/145	5	0.31
45273	I/145	5	0.38
45273	I/145	5	0.31
45273	I/145	5	NA
45273	I/145	5	NA
45302	I/146	8	0.28
45302	I/146	7	0.28
45302	I/146	7	0.31
45302	I/146	0	0.28
45302	I/146	0	0.38
45308	I/147	10	0.3
45308	I/147	6	0.28
45308	I/147	7	0.27
45308	I/147	6	0.26
45308	I/147	7	0.37
45308	I/147	7	0.43
45308	I/147	7	0.38
45360	I/148	9	0.3
45360	I/148	8	0.27
45360	I/148	2	0.25
45360	I/148	3	0.26
45360	I/148	3	0.22
45360	I/148	2	0.24
45360	I/148	2	0.24
45940	I/149	10	0.27
45940	I/149	9	0.44
45940	I/149	6	0.45
45940	I/149	4	0.38
45940	I/149	5	0.6
45940	I/149	5	1.23
45940	I/149	4	1.46
46403	I/150	11	0.2
46403	I/150	11	0.18
46403	I/150	4	0.18
46403	I/150	0	0.2
46403	I/150	3	0.26
46403	I/150	0	0.27
46403	I/150	3	0.3
46453	I/151	11	0.5
46453	I/151	2	1.06
46453	I/151	2	1.2
46453	I/151	3	1.1
46453	I/151	1	0.9
46453	I/151	8	1.37
46453	I/151	1	0.52
46554	I/152	12	0.3
46554	I/152	2	0.28
46554	I/152	0	0.31
46554	I/152	0	0.36
46554	I/152	1	0.44
46554	I/152	1	0.47
46554	I/152	0	0.57
46876	I/153	7	0.26
46876	I/153	7	0.36
46876	I/153	7	0.43
46876	I/153	5	0.43
46876	I/153	5	0.36
46876	I/153	5	0.5
46876	I/153	5	0.47
46877	I/154	6	0.28
46877	I/154	11	0.32
46877	I/154	10	0.37
46877	I/154	5	0.48
46877	I/154	5	0.49
46877	I/154	5	0.55
46877	I/154	5	0.53
47057	I/155	8	0.32
47057	I/155	11	0.3
47057	I/155	8	0.25
47057	I/155	7	0.27
47057	I/155	5	0.29
47057	I/155	5	0.35
47113	I/156	6	0.44
47113	I/156	6	0.44
47113	I/156	5	0.69
47113	I/156	7	0.46
47113	I/156	6	0.45
47113	I/156	5	0.43
47113	I/156	5	0.53
47150	I/157	4	0.18
47150	I/157	3	0.19
47171	I/158	8	0.36
47171	I/158	5	0.35
47174	I/159	8	0.19
47174	I/159	3	0.24
47174	I/159	1	0.22
47372	I/160	4	0.24
47372	I/160	6	0.29
47350	I/161	5	0.46
47350	I/161	5	0.6
47350	I/161	5	0.61
47350	I/161	4	0.47
47350	I/161	4	0.58
47350	I/161	5	0.38
47519	I/162	4	0.67
47519	I/162	3	1.2
47519	I/162	4	1.15
47519	I/162	4	1.26
47519	I/162	5	1.15
47519	I/162	1	1.42
47519	I/162	1	0.56
47645	I/163	4	0.18
47645	I/163	6	0.21
47645	I/163	7	0.22
47645	I/163	5	0.27
47645	I/163	6	0.26
47645	I/163	5	0.26
47645	I/163	4	0.36
47659	I/164	3	0.37
47659	I/164	6	0.52
47659	I/164	3	0.52
47659	I/164	3	0.51
47659	I/164	2	0.42
47714	I/165	4	0.21
47714	I/165	3	0.29
47759	I/166	10	0.2
47759	I/166	2	0.22
47832	I/167	10	7.11
47832	I/167	11	4.55
47832	I/167	8	9.94
47832	I/167	7	1.2
47832	I/167	10	0.86
47832	I/167	10	0.84
47832	I/167	14	0.29
47851	I/168	4	1
47851	I/168	4	0.43
47851	I/168	3	0.42
47854	I/169	7	9.21
47854	I/169	9	9.81
47854	I/169	8	1.59
47854	I/169	7	1.85
47854	I/169	7	3.96
47854	I/169	12	4.19
47854	I/169	10	0.74
47875	I/170	8	0.97
47875	I/170	6	0.51
47875	I/170	4	0.35
47875	I/170	4	0.38
47875	I/170	6	2.86
47875	I/170	2	1.33
47871	I/171	16	10.45
47871	I/171	13	7.05
47871	I/171	11	5.94
47871	I/171	11	5.75
47871	I/171	11	5.65
47871	I/171	11	20.95
47871	I/171	10	19.33
47977	I/172	10	0.2
47977	I/172	6	0.2
47977	I/172	6	0.24
47977	I/172	5	0.26
47977	I/172	3	0.29
47977	I/172	4	0.26
47977	I/172	3	0.36
48023	I/173	3	0.36
48023	I/173	3	0.46
48023	I/173	2	0.39
48023	I/173	1	0.35
48023	I/173	3	0.36
48023	I/173	3	0.31
48233	I/174	7	0.47
48233	I/174	3	0.3
48233	I/174	2	0.24
48330	I/175	7	0.32
48330	I/175	5	0.35
48330	I/175	5	0.36
48330	I/175	5	0.35
48330	I/175	5	0.45
48350	I/176	16	2.33
48350	I/176	11	0.43
48350	I/176	11	0.4
48350	I/176	7	0.53
48350	I/176	5	0.86
48350	I/176	3	0.43
48374	I/177	6	0.45
48374	I/177	4	0.35
48374	I/177	2	0.43
48374	I/177	4	0.3
48374	I/177	3	0.38
48571	I/178	6	0.24
48571	I/178	3	0.21
48856	I/179	8	0.27
48856	I/179	4	0.45
48856	I/179	2	0.37
48910	I/180	5	0.22
48910	I/180	8	0.26
48910	I/180	5	0.23
48910	I/180	4	0.27
48910	I/180	3	0.245
48910	I/180	1	0.23
48910	I/180	1	0.26
49067	I/181	13	0.45
49067	I/181	13	0.76
49067	I/181	8	8.65
49067	I/181	6	1
49067	I/181	7	0.9
49067	I/181	5	0.52
49067	I/181	5	0.56
49126	I/182	7	0.46
49126	I/182	6	0.45
49126	I/182	5	0.52
49147	I/183	5	0.2
49147	I/183	7	0.38
49147	I/183	5	0.46
49147	I/183	11	0.25
49147	I/183	13	0.22
49147	I/183	12	0.27
49147	I/183	10	0.35
49328	I/184	11	0.35
49328	I/184	11	1.08
49328	I/184	6	NA
49328	I/184	6	0.31
49328	I/184	5	0.35
49328	I/184	5	0.26
49328	I/184	4	0.27
49649	I/185	7	0.69
49649	I/185	2	1.08
49803	I/186	7	0.28
49803	I/186	6	0.4
49803	I/186	7	0.45
49803	I/186	5	0.47
49803	I/186	6	0.5
49803	I/186	6	0.78
49803	I/186	5	0.69
50203	I/187	6	0.18
50203	I/187	3	0.19
50203	I/187	3	0.2
50207	I/188	7	0.28
50207	I/188	4	0.31
50207	I/188	2	0.37
50207	I/188	4	0.45
50207	I/188	3	0.42
50273	I/189	9	0.26
50273	I/189	3	0.27
50273	I/189	3	0.36
50273	I/189	1	0.52
50273	I/189	2	0.24
50273	I/189	2	0.21
50452	I/190	10	0.18
50452	I/190	5	0.22
50452	I/190	4	0.29
50655	I/191	13	0.21
50655	I/191	14	0.36
50655	I/191	12	0.26
50655	I/191	13	0.25
50655	I/191	13	0.27
50655	I/191	7	0.37
50655	I/191	7	0.57
50932	I/192	3	0.21
50932	I/192	4	0.29
50932	I/192	6	0.24
50932	I/192	4	0.34
50932	I/192	5	0.35
50932	I/192	3	0.35
50932	I/192	4	0.39
51051	I/193	5	0.18
51051	I/193	4	0.19
51051	I/193	5	0.24
51051	I/193	6	0.21
51051	I/193	7	0.24
51051	I/193	6	0.22
51051	I/193	5	0.26

## Sheet: Fig 1B
PatientID	StudyID	ICUSurvival	Catalytic_iron
36382	I/004	1	NA
36382	I/004	1	NA
36382	I/004	1	NA
36382	I/004	1	NA
36382	I/004	1	NA
36382	I/004	1	NA
36382	I/004	1	NA
36392	I/005	1	NA
36392	I/005	1	NA
36392	I/005	1	NA
36392	I/005	1	NA
36392	I/005	1	NA
36392	I/005	1	NA
36392	I/005	1	NA
36630	I/006	1	NA
36630	I/006	1	NA
36630	I/006	1	NA
36630	I/006	1	NA
36630	I/006	1	NA
36630	I/006	1	NA
36630	I/006	1	NA
36618	I/007	1	NA
36618	I/007	1	NA
36618	I/007	1	NA
36618	I/007	1	NA
36618	I/007	1	NA
36618	I/007	1	NA
36618	I/007	1	NA
36635	I/008	1	NA
36635	I/008	1	NA
36635	I/008	1	NA
36635	I/008	1	NA
36635	I/008	1	NA
36635	I/008	1	NA
36635	I/008	1	NA
36213	I/009	0	NA
36213	I/009	0	NA
36213	I/009	0	NA
36213	I/009	0	NA
36213	I/009	0	NA
36213	I/009	0	NA
36213	I/009	0	NA
36721	I/010	1	NA
36721	I/010	1	NA
36773	I/011	1	NA
36773	I/011	1	NA
36773	I/011	1	NA
36773	I/011	1	NA
36153	I/012	1	NA
36814	I/013	0	NA
36814	I/013	0	NA
36855	I/014	0	NA
36855	I/014	0	NA
36855	I/014	0	NA
36855	I/014	0	NA
36855	I/014	0	NA
36855	I/014	0	NA
36855	I/014	0	NA
36842	I/015	1	NA
36842	I/015	1	NA
36842	I/015	1	NA
36842	I/015	1	NA
36842	I/015	1	NA
36842	I/015	1	NA
36842	I/015	1	NA
36962	I/016	0	1.33
36962	I/016	0	1.2
36962	I/016	0	0.88
36962	I/016	0	0.94
36972	I/017	1	0.38
36972	I/017	1	0.34
36972	I/017	1	0.42
36972	I/017	1	0.29
36972	I/017	1	0.27
36972	I/017	1	0.272
36972	I/017	1	0.3
37051	I/018	1	0.85
37051	I/018	1	NA
37051	I/018	1	0.42
37051	I/018	1	0.57
37051	I/018	1	0.44
37051	I/018	1	6.05
37051	I/018	1	8.86
37076	I/019	1	0.53
37076	I/019	1	0.69
37076	I/019	1	0.82
37170	I/020	0	0.49
37170	I/020	0	2.56
37170	I/020	0	1.35
37170	I/020	0	0.78
37170	I/020	0	1.01
37170	I/020	0	0.74
37170	I/020	0	0.84
37234	I/021	1	1.48
37234	I/021	1	0.76
37234	I/021	1	0.48
37304	I/022	0	0.22
37304	I/022	0	0.32
37304	I/022	0	0.77
37304	I/022	0	0.7
37304	I/022	0	1.1
37304	I/022	0	1.92
37304	I/022	0	0.65
37298	I/023	1	0.56
37298	I/023	1	NA
37298	I/023	1	1.34
37298	I/023	1	0.92
37298	I/023	1	0.77
37298	I/023	1	1.53
37298	I/023	1	0.92
37351	I/024	1	0.62
37351	I/024	1	0.63
37351	I/024	1	2.46
37352	I/025	0	0.27
37352	I/025	0	0.34
37352	I/025	0	0.32
37352	I/025	0	0.29
37352	I/025	0	0.33
37352	I/025	0	0.33
37352	I/025	0	0.49
37412	I/026	1	0.51
37412	I/026	1	0.63
37418	I/027	1	0.55
37418	I/027	1	0.68
37418	I/027	1	0.83
37418	I/027	1	1.1
37418	I/027	1	4.29
37418	I/027	1	1.05
37418	I/027	1	0.58
37846	I/028	1	0.35
37846	I/028	1	0.22
37846	I/028	1	0.56
37846	I/028	1	0.5
37846	I/028	1	0.45
37846	I/028	1	0.22
37846	I/028	1	0.25
37869	I/029	1	0.21
37869	I/029	1	0.27
37869	I/029	1	0.27
37869	I/029	1	0.35
37869	I/029	1	0.46
37869	I/029	1	0.41
37991	I/030	1	0.21
37991	I/030	1	NA
37991	I/030	1	0.35
37991	I/030	1	0.3
37991	I/030	1	0.34
37991	I/030	1	0.31
38027	I/031	1	0.29
38027	I/031	1	0.26
38027	I/031	1	0.32
38027	I/031	1	0.38
38027	I/031	1	0.345
38027	I/031	1	0.32
38027	I/031	1	0.34
38023	I/032	1	0.55
38023	I/032	1	0.57
38118	I/033	1	0.6
38118	I/033	1	0.44
38118	I/033	1	0.71
38118	I/033	1	0.55
38118	I/033	1	0.76
38118	I/033	1	0.46
38118	I/033	1	0.36
38107	I/034	1	0.5
38107	I/034	1	0.36
38107	I/034	1	0.36
38107	I/034	1	0.39
38107	I/034	1	0.55
38107	I/034	1	0.37
38107	I/034	1	0.35
38147	I/035	1	0.44
38147	I/035	1	0.5
38147	I/035	1	0.56
38147	I/035	1	0.54
38147	I/035	1	0.95
38147	I/035	1	0.95
38147	I/035	1	0.46
38170	I/036	1	0.31
38170	I/036	1	0.35
38241	I/037	0	0.25
38241	I/037	0	0.27
38241	I/037	0	0.26
38241	I/037	0	0.27
38241	I/037	0	0.29
38241	I/037	0	0.36
38241	I/037	0	0.3
38251	I/038	1	0.36
38251	I/038	1	0.32
38251	I/038	1	0.26
38251	I/038	1	0.38
38251	I/038	1	0.46
38251	I/038	1	0.35
38251	I/038	1	0.41
38299	I/039	1	0.25
38299	I/039	1	0.43
38299	I/039	1	0.29
38299	I/039	1	0.27
38299	I/039	1	0.31
38299	I/039	1	0.23
38299	I/039	1	0.32
38324	I/040	1	10.76
38324	I/040	1	1.09
38324	I/040	1	1.11
38324	I/040	1	0.43
38324	I/040	1	0.61
38324	I/040	1	3.55
38324	I/040	1	32.05
38386	I/041	1	0.38
38386	I/041	1	0.33
38386	I/041	1	0.38
38386	I/041	1	0.41
38386	I/041	1	0.88
38386	I/041	1	NA
38386	I/041	1	0.42
38487	I/042	0	0.23
38487	I/042	0	0.23
38502	I/043	0	0.29
38502	I/043	0	0.31
38502	I/043	0	0.33
38502	I/043	0	0.56
38502	I/043	0	NA
38522	I/044	0	3.13
38522	I/044	0	0.41
38529	I/045	1	0.96
38529	I/045	1	1.44
38529	I/045	1	1.03
38529	I/045	1	1.39
38529	I/045	1	0.64
38529	I/045	1	0.82
38529	I/045	1	0.58
38603	I/046	1	0.24
38603	I/046	1	0.27
38603	I/046	1	0.8
38603	I/046	1	0.36
38631	I/047	1	1.02
38631	I/047	1	0.44
38631	I/047	1	0.53
38631	I/047	1	0.44
38631	I/047	1	0.48
38631	I/047	1	0.31
38631	I/047	1	0.34
38716	I/048	1	0.33
38716	I/048	1	0.64
38716	I/048	1	1.49
38716	I/048	1	1.49
38716	I/048	1	0.53
38716	I/048	1	0.71
38716	I/048	1	0.38
38780	I/049	1	0.28
38780	I/049	1	0.41
38780	I/049	1	0.58
38780	I/049	1	0.6
38808	I/050	0	0.46
38808	I/050	0	1.13
38808	I/050	0	0.46
38808	I/050	0	0.68
38808	I/050	0	0.35
38881	I/051	1	0.69
38881	I/051	1	0.89
38881	I/051	1	0.84
38881	I/051	1	0.54
38881	I/051	1	0.34
38881	I/051	1	0.72
38881	I/051	1	0.44
38902	I/052	1	0.24
38902	I/052	1	0.27
38902	I/052	1	0.23
38902	I/052	1	0.27
38902	I/052	1	0.25
38902	I/052	1	0.36
38902	I/052	1	0.44
38930	I/053	1	0.68
38930	I/053	1	0.27
38930	I/053	1	0.29
38930	I/053	1	0.58
38930	I/053	1	0.3
38930	I/053	1	0.42
38930	I/053	1	0.3
38932	I/054	1	8.6
38932	I/054	1	2.11
38932	I/054	1	9.87
38932	I/054	1	0.76
38932	I/054	1	0.46
38932	I/054	1	NA
38932	I/054	1	NA
38936	I/055	1	0.46
38936	I/055	1	0.23
38936	I/055	1	0.22
39069	I/056	1	0.28
39069	I/056	1	0.29
39069	I/056	1	0.32
39069	I/056	1	2.21
39069	I/056	1	0.6
39069	I/056	1	0.62
39069	I/056	1	1.45
39055	I/057	0	21.9
39055	I/057	0	1.49
39055	I/057	0	1.05
39055	I/057	0	1
39055	I/057	0	1.65
39055	I/057	0	61.71
39055	I/057	0	28.41
39115	I/058	1	0.29
39115	I/058	1	0.24
39115	I/058	1	0.24
39115	I/058	1	0.27
39115	I/058	1	0.43
39115	I/058	1	0.34
39115	I/058	1	0.31
39181	I/059	1	2.27
39181	I/059	1	1.12
39181	I/059	1	0.66
39181	I/059	1	0.44
39181	I/059	1	0.58
39181	I/059	1	3.87
39181	I/059	1	1.44
39210	I/060	0	0.71
39210	I/060	0	0.33
39210	I/060	0	0.43
39210	I/060	0	1.3
39210	I/060	0	0.74
39210	I/060	0	1.1
39210	I/060	0	1.24
39292	I/061	0	1.28
39292	I/061	0	0.4
39292	I/061	0	0.41
39292	I/061	0	0.71
39292	I/061	0	1.82
39292	I/061	0	0.42
39404	I/062	1	0.54
39460	I/063	1	0.5
39460	I/063	1	0.29
39460	I/063	1	0.51
39511	I/064	1	0.4
39511	I/064	1	0.27
39511	I/064	1	0.33
39511	I/064	1	0.35
39511	I/064	1	0.34
39511	I/064	1	0.36
39534	I/065	1	0.34
39534	I/065	1	0.4
39534	I/065	1	0.56
39534	I/065	1	0.4
39534	I/065	1	0.46
39534	I/065	1	0.42
39534	I/065	1	0.42
39787	I/066	1	0.55
39787	I/066	1	0.42
39787	I/066	1	0.48
39787	I/066	1	0.56
39787	I/066	1	0.43
39787	I/066	1	0.54
39787	I/066	1	0.71
39778	I/067	1	0.52
39778	I/067	1	0.45
39778	I/067	1	0.86
39778	I/067	1	0.66
39778	I/067	1	0.46
39778	I/067	1	0.43
39778	I/067	1	0.46
39857	I/068	0	0.95
39857	I/068	0	0.82
39857	I/068	0	0.58
39857	I/068	0	0.39
39857	I/068	0	1.2
39857	I/068	0	0.85
39911	I/069	1	0.26
39911	I/069	1	0.24
39911	I/069	1	0.26
39911	I/069	1	0.28
39911	I/069	1	0.29
39911	I/069	1	0.35
39911	I/069	1	0.34
39935	I/070	1	0.34
39935	I/070	1	0.31
39935	I/070	1	0.37
39935	I/070	1	0.41
39936	I/071	1	0.54
39936	I/071	1	NA
39936	I/071	1	0.45
39955	I/072	1	0.22
39955	I/072	1	0.21
39955	I/072	1	0.24
39955	I/072	1	0.27
39955	I/072	1	0.41
39955	I/072	1	0.36
39955	I/072	1	0.64
39962	I/073	1	1.71
39962	I/073	1	0.36
39962	I/073	1	0.62
39962	I/073	1	0.46
40080	I/074	0	0.48
40080	I/074	0	0.6
40080	I/074	0	0.65
40080	I/074	0	0.73
40080	I/074	0	10.04
40080	I/074	0	9.42
40080	I/074	0	9.05
40270	I/075	0	1.87
40270	I/075	0	1.29
40270	I/075	0	2.08
40270	I/075	0	2.15
40270	I/075	0	1.63
40270	I/075	0	3.28
40270	I/075	0	20.44
40291	I/076	1	0.28
40291	I/076	1	0.35
40291	I/076	1	0.39
40291	I/076	1	0.33
40291	I/076	1	NA
40290	I/077	0	1.92
40290	I/077	0	8.9
40290	I/077	0	3.69
40290	I/077	0	11.01
40290	I/077	0	3.98
40290	I/077	0	2.04
40290	I/077	0	1.92
40322	I/078	1	0.76
40322	I/078	1	0.52
40322	I/078	1	0.57
40322	I/078	1	0.46
40322	I/078	1	0.32
40322	I/078	1	0.48
40322	I/078	1	0.35
40393	I/079	1	0.48
40393	I/079	1	0.61
40393	I/079	1	0.34
40393	I/079	1	0.42
40393	I/079	1	0.41
40393	I/079	1	1.14
40393	I/079	1	0.62
40392	I/080	1	0.25
40392	I/080	1	0.54
40392	I/080	1	0.27
40392	I/080	1	0.28
40392	I/080	1	0.295
40392	I/080	1	0.26
40392	I/080	1	0.29
40431	I/081	1	0.45
40431	I/081	1	1.14
40583	I/082	1	0.53
40583	I/082	1	1.18
40583	I/082	1	0.41
40583	I/082	1	0.4
40583	I/082	1	0.53
40583	I/082	1	0.53
40583	I/082	1	0.54
40584	I/083	1	0.81
40584	I/083	1	0.38
40584	I/083	1	0.32
40584	I/083	1	0.33
40654	I/084	1	0.19
40654	I/084	1	0.18
40654	I/084	1	0.18
40788	I/085	1	0.6
40788	I/085	1	0.97
40788	I/085	1	0.66
40788	I/085	1	0.63
40788	I/085	1	0.41
40868	I/086	1	0.25
40868	I/086	1	NA
40868	I/086	1	0.3
40868	I/086	1	0.55
40868	I/086	1	0.26
40935	I/087	1	0.2
40935	I/087	1	0.26
40935	I/087	1	0.26
40935	I/087	1	0.27
40935	I/087	1	0.28
40935	I/087	1	0.285
40946	I/088	1	0.2
40946	I/088	1	0.21
40958	I/089	1	0.5
40958	I/089	1	NA
40958	I/089	1	0.51
40958	I/089	1	0.49
41075	I/090	1	0.48
41075	I/090	1	0.37
41075	I/090	1	0.37
41075	I/090	1	0.43
41081	I/091	1	0.53
41081	I/091	1	0.49
41081	I/091	1	1.17
41081	I/091	1	0.75
41081	I/091	1	0.47
41081	I/091	1	0.85
41081	I/091	1	0.45
41254	I/092	1	0.4
41254	I/092	1	0.41
41254	I/092	1	1.32
41254	I/092	1	1.46
41262	I/093	1	0.29
41262	I/093	1	0.36
41262	I/093	1	0.22
41262	I/093	1	0.24
41262	I/093	1	0.25
41307	I/094	1	0.31
41307	I/094	1	0.33
41307	I/094	1	0.31
41307	I/094	1	0.45
41307	I/094	1	0.34
41307	I/094	1	0.44
41307	I/094	1	0.53
41333	I/095	1	0.34
41333	I/095	1	0.36
41333	I/095	1	0.34
41333	I/095	1	0.57
41333	I/095	1	0.6
41333	I/095	1	0.47
41333	I/095	1	0.36
41336	I/096	1	0.34
41336	I/096	1	0.34
41336	I/096	1	0.42
41336	I/096	1	0.55
41336	I/096	1	0.71
41336	I/096	1	0.76
41336	I/096	1	0.43
41394	I/097	1	3.76
41394	I/097	1	4.39
41394	I/097	1	4.42
41394	I/097	1	5.4
41394	I/097	1	3.49
41394	I/097	1	2.82
41394	I/097	1	1.48
41407	I/098	1	0.47
41407	I/098	1	0.49
41407	I/098	1	0.5
41407	I/098	1	0.7
41407	I/098	1	0.86
41656	I/099	1	0.41
41656	I/099	1	0.35
41656	I/099	1	0.36
41656	I/099	1	0.32
41656	I/099	1	0.34
41656	I/099	1	0.4
41656	I/099	1	0.48
41662	I/100	0	6.45
41662	I/100	0	0.45
41662	I/100	0	0.54
41662	I/100	0	0.68
41662	I/100	0	0.45
41662	I/100	0	0.39
41662	I/100	0	0.42
41686	I/101	0	0.24
41686	I/101	0	0.28
41686	I/101	0	0.24
41686	I/101	0	0.24
41686	I/101	0	0.24
41686	I/101	0	0.2
41686	I/101	0	0.21
41814	I/102	1	0.18
41814	I/102	1	0.19
41814	I/102	1	0.16
41814	I/102	1	0.16
41814	I/102	1	0.16
41956	I/103	1	0.26
41956	I/103	1	0.29
41956	I/103	1	0.32
41956	I/103	1	0.32
41956	I/103	1	0.4
41956	I/103	1	0.42
41956	I/103	1	0.26
42012	I/104	1	0.4
42012	I/104	1	0.45
42012	I/104	1	0.27
42012	I/104	1	0.3
42054	I/105	1	0.36
42054	I/105	1	0.38
42084	I/106	1	0.27
42084	I/106	1	0.26
42084	I/106	1	0.26
42084	I/106	1	0.2
42084	I/106	1	0.23
42084	I/106	1	0.24
42084	I/106	1	0.27
42085	I/107	1	0.33
42085	I/107	1	0.45
42085	I/107	1	0.28
42085	I/107	1	0.24
42085	I/107	1	0.22
42085	I/107	1	0.25
42085	I/107	1	0.23
42164	I/108	1	0.21
42164	I/108	1	0.22
42164	I/108	1	0.29
42164	I/108	1	0.22
42164	I/108	1	0.21
42164	I/108	1	0.22
42164	I/108	1	0.37
42184	I/109	1	0.19
42184	I/109	1	0.22
42184	I/109	1	0.4
42184	I/109	1	0.22
42184	I/109	1	0.23
42184	I/109	1	0.27
42184	I/109	1	0.38
42248	I/110	1	0.26
42248	I/110	1	0.23
42248	I/110	1	0.2
42248	I/110	1	0.22
42248	I/110	1	0.22
42248	I/110	1	0.21
42258	I/111	1	0.33
42258	I/111	1	0.31
42250	I/112	1	0.47
42250	I/112	1	0.38
42250	I/112	1	0.29
42250	I/112	1	0.33
42250	I/112	1	0.29
42250	I/112	1	0.28
42250	I/112	1	0.28
42326	I/113	1	0.28
42326	I/113	1	0.28
42326	I/113	1	0.48
42326	I/113	1	0.55
42554	I/114	0	0.3
42554	I/114	0	0.33
42554	I/114	0	0.41
42554	I/114	0	0.39
42554	I/114	0	0.39
42554	I/114	0	0.33
42554	I/114	0	0.4
42549	I/115	0	0.26
42549	I/115	0	0.24
42549	I/115	0	0.36
42549	I/115	0	0.36
42549	I/115	0	0.31
42549	I/115	0	0.31
42550	I/116	1	0.44
42560	I/117	1	2.1
42560	I/117	1	2.07
42560	I/117	1	1.54
42560	I/117	1	0.58
42560	I/117	1	1.96
42560	I/117	1	0.84
42560	I/117	1	1.12
42770	I/118	0	0.47
42770	I/118	0	0.37
42770	I/118	0	0.42
42770	I/118	0	0.44
42770	I/118	0	0.38
42770	I/118	0	0.35
42770	I/118	0	0.32
42828	I/119	1	0.25
42828	I/119	1	0.22
42828	I/119	1	0.22
42828	I/119	1	0.26
42828	I/119	1	0.24
42828	I/119	1	0.25
42896	I/120	1	0.22
42896	I/120	1	0.23
42896	I/120	1	0.24
42896	I/120	1	0.28
42896	I/120	1	0.26
42896	I/120	1	0.29
42896	I/120	1	0.23
43016	I/121	1	0.35
43016	I/121	1	0.76
43016	I/121	1	1.19
43016	I/121	1	0.71
43016	I/121	1	0.37
43016	I/121	1	0.44
43016	I/121	1	0.56
43092	I/122	1	0.2
43092	I/122	1	0.21
43092	I/122	1	0.21
43235	I/123	1	1.11
43235	I/123	1	0.7
43235	I/123	1	0.46
43235	I/123	1	0.37
43339	I/124	1	0.25
43339	I/124	1	0.34
43339	I/124	1	0.35
43339	I/124	1	0.36
43339	I/124	1	0.43
43339	I/124	1	0.36
43339	I/124	1	0.28
43480	I/125	1	0.36
43480	I/125	1	0.35
43480	I/125	1	0.29
43501	I/126	1	0.55
43501	I/126	1	0.65
43501	I/126	1	0.71
43501	I/126	1	0.32
43501	I/126	1	0.27
43528	I/127	0	1
43528	I/127	0	1.07
43528	I/127	0	0.8
43528	I/127	0	0.8
43528	I/127	0	0.74
43528	I/127	0	1.07
43528	I/127	0	0.36
43561	I/128	1	0.32
43561	I/128	1	0.24
43561	I/128	1	0.29
43561	I/128	1	0.25
43561	I/128	1	0.37
43561	I/128	1	0.27
43561	I/128	1	0.26
43725	I/129	0	6.05
43725	I/129	0	7.89
43725	I/129	0	4.84
43725	I/129	0	3.24
43853	I/130	1	2.63
43853	I/130	1	NA
43853	I/130	1	2.65
43853	I/130	1	4.19
43853	I/130	1	2.32
43853	I/130	1	3.55
43853	I/130	1	2.19
43913	I/131	1	0.21
43913	I/131	1	0.2
43913	I/131	1	0.21
43913	I/131	1	0.2
43913	I/131	1	0.18
43913	I/131	1	0.18
43913	I/131	1	0.18
43979	I/132	0	0.17
43979	I/132	0	0.2
43979	I/132	0	0.23
43979	I/132	0	0.2
43979	I/132	0	0.2
43979	I/132	0	0.21
43979	I/132	0	0.32
44047	I/133	0	0.2
44047	I/133	0	0.18
44047	I/133	0	0.2
44047	I/133	0	0.25
44047	I/133	0	0.24
44047	I/133	0	0.31
44047	I/133	0	0.24
44319	I/134	1	0.53
44319	I/134	1	0.31
44344	I/135	0	0.18
44344	I/135	0	0.18
44344	I/135	0	0.18
44344	I/135	0	0.2
44344	I/135	0	0.25
44544	I/136	1	0.18
44544	I/136	1	0.2
44544	I/136	1	0.56
44544	I/136	1	0.32
44544	I/136	1	0.26
44544	I/136	1	0.29
44544	I/136	1	0.39
44742	I/137	1	0.32
44742	I/137	1	0.3
44742	I/137	1	0.35
44742	I/137	1	0.59
44742	I/137	1	0.63
44742	I/137	1	0.69
44742	I/137	1	0.44
44834	I/138	1	2.16
44834	I/138	1	1.42
44834	I/138	1	2.77
44834	I/138	1	1.04
44834	I/138	1	1.49
44834	I/138	1	13.85
44834	I/138	1	1
44922	I/139	0	0.91
44922	I/139	0	0.91
44922	I/139	0	4.57
44922	I/139	0	7.45
44974	I/140	0	0.6
44974	I/140	0	0.86
44974	I/140	0	0.67
44974	I/140	0	1.05
44974	I/140	0	0.62
44974	I/140	0	0.65
44974	I/140	0	0.45
44988	I/141	1	0.32
44988	I/141	1	0.32
44988	I/141	1	0.38
44988	I/141	1	0.53
44988	I/141	1	0.31
44988	I/141	1	0.31
44988	I/141	1	0.32
45072	I/142	1	1.52
45072	I/142	1	2.25
45072	I/142	1	0.85
45072	I/142	1	0.84
45072	I/142	1	0.86
45072	I/142	1	0.88
45072	I/142	1	0.58
45095	I/143	1	0.33
45095	I/143	1	0.27
45095	I/143	1	0.26
45095	I/143	1	0.25
45095	I/143	1	0.26
45095	I/143	1	0.32
45095	I/143	1	0.48
45206	I/144	1	0.53
45206	I/144	1	0.48
45206	I/144	1	0.49
45206	I/144	1	0.6
45206	I/144	1	0.39
45273	I/145	0	0.26
45273	I/145	0	0.39
45273	I/145	0	0.31
45273	I/145	0	0.38
45273	I/145	0	0.31
45273	I/145	0	NA
45273	I/145	0	NA
45302	I/146	1	0.28
45302	I/146	1	0.28
45302	I/146	1	0.31
45302	I/146	1	0.28
45302	I/146	1	0.38
45308	I/147	1	0.3
45308	I/147	1	0.28
45308	I/147	1	0.27
45308	I/147	1	0.26
45308	I/147	1	0.37
45308	I/147	1	0.43
45308	I/147	1	0.38
45360	I/148	1	0.3
45360	I/148	1	0.27
45360	I/148	1	0.25
45360	I/148	1	0.26
45360	I/148	1	0.22
45360	I/148	1	0.24
45360	I/148	1	0.24
45940	I/149	1	0.27
45940	I/149	1	0.44
45940	I/149	1	0.45
45940	I/149	1	0.38
45940	I/149	1	0.6
45940	I/149	1	1.23
45940	I/149	1	1.46
46403	I/150	1	0.2
46403	I/150	1	0.18
46403	I/150	1	0.18
46403	I/150	1	0.2
46403	I/150	1	0.26
46403	I/150	1	0.27
46403	I/150	1	0.3
46453	I/151	1	0.5
46453	I/151	1	1.06
46453	I/151	1	1.2
46453	I/151	1	1.1
46453	I/151	1	0.9
46453	I/151	1	1.37
46453	I/151	1	0.52
46554	I/152	1	0.3
46554	I/152	1	0.28
46554	I/152	1	0.31
46554	I/152	1	0.36
46554	I/152	1	0.44
46554	I/152	1	0.47
46554	I/152	1	0.57
46876	I/153	1	0.26
46876	I/153	1	0.36
46876	I/153	1	0.43
46876	I/153	1	0.43
46876	I/153	1	0.36
46876	I/153	1	0.5
46876	I/153	1	0.47
46877	I/154	1	0.28
46877	I/154	1	0.32
46877	I/154	1	0.37
46877	I/154	1	0.48
46877	I/154	1	0.49
46877	I/154	1	0.55
46877	I/154	1	0.53
47057	I/155	1	0.32
47057	I/155	1	0.3
47057	I/155	1	0.25
47057	I/155	1	0.27
47057	I/155	1	0.29
47057	I/155	1	0.35
47113	I/156	0	0.44
47113	I/156	0	0.44
47113	I/156	0	0.69
47113	I/156	0	0.46
47113	I/156	0	0.45
47113	I/156	0	0.43
47113	I/156	0	0.53
47150	I/157	1	0.18
47150	I/157	1	0.19
47171	I/158	1	0.36
47171	I/158	1	0.35
47174	I/159	1	0.19
47174	I/159	1	0.24
47174	I/159	1	0.22
47372	I/160	1	0.24
47372	I/160	1	0.29
47350	I/161	0	0.46
47350	I/161	0	0.6
47350	I/161	0	0.61
47350	I/161	0	0.47
47350	I/161	0	0.58
47350	I/161	0	0.38
47519	I/162	0	0.67
47519	I/162	0	1.2
47519	I/162	0	1.15
47519	I/162	0	1.26
47519	I/162	0	1.15
47519	I/162	0	1.42
47519	I/162	0	0.56
47645	I/163	1	0.18
47645	I/163	1	0.21
47645	I/163	1	0.22
47645	I/163	1	0.27
47645	I/163	1	0.26
47645	I/163	1	0.26
47645	I/163	1	0.36
47659	I/164	1	0.37
47659	I/164	1	0.52
47659	I/164	1	0.52
47659	I/164	1	0.51
47659	I/164	1	0.42
47714	I/165	1	0.21
47714	I/165	1	0.29
47759	I/166	1	0.2
47759	I/166	1	0.22
47832	I/167	1	7.11
47832	I/167	1	4.55
47832	I/167	1	9.94
47832	I/167	1	1.2
47832	I/167	1	0.86
47832	I/167	1	0.84
47832	I/167	1	0.29
47851	I/168	1	1
47851	I/168	1	0.43
47851	I/168	1	0.42
47854	I/169	0	9.21
47854	I/169	0	9.81
47854	I/169	0	1.59
47854	I/169	0	1.85
47854	I/169	0	3.96
47854	I/169	0	4.19
47854	I/169	0	0.74
47875	I/170	1	0.97
47875	I/170	1	0.51
47875	I/170	1	0.35
47875	I/170	1	0.38
47875	I/170	1	2.86
47875	I/170	1	1.33
47871	I/171	1	10.45
47871	I/171	1	7.05
47871	I/171	1	5.94
47871	I/171	1	5.75
47871	I/171	1	5.65
47871	I/171	1	20.95
47871	I/171	1	19.33
47977	I/172	1	0.2
47977	I/172	1	0.2
47977	I/172	1	0.24
47977	I/172	1	0.26
47977	I/172	1	0.29
47977	I/172	1	0.26
47977	I/172	1	0.36
48023	I/173	1	0.36
48023	I/173	1	0.46
48023	I/173	1	0.39
48023	I/173	1	0.35
48023	I/173	1	0.36
48023	I/173	1	0.31
48233	I/174	1	0.47
48233	I/174	1	0.3
48233	I/174	1	0.24
48330	I/175	1	0.32
48330	I/175	1	0.35
48330	I/175	1	0.36
48330	I/175	1	0.35
48330	I/175	1	0.45
48350	I/176	1	2.33
48350	I/176	1	0.43
48350	I/176	1	0.4
48350	I/176	1	0.53
48350	I/176	1	0.86
48350	I/176	1	0.43
48374	I/177	1	0.45
48374	I/177	1	0.35
48374	I/177	1	0.43
48374	I/177	1	0.3
48374	I/177	1	0.38
48571	I/178	1	0.24
48571	I/178	1	0.21
48856	I/179	1	0.27
48856	I/179	1	0.45
48856	I/179	1	0.37
48910	I/180	1	0.22
48910	I/180	1	0.26
48910	I/180	1	0.23
48910	I/180	1	0.27
48910	I/180	1	0.245
48910	I/180	1	0.23
48910	I/180	1	0.26
49067	I/181	0	0.45
49067	I/181	0	0.76
49067	I/181	0	8.65
49067	I/181	0	1
49067	I/181	0	0.9
49067	I/181	0	0.52
49067	I/181	0	0.56
49126	I/182	1	0.46
49126	I/182	1	0.45
49126	I/182	1	0.52
49147	I/183	0	0.2
49147	I/183	0	0.38
49147	I/183	0	0.46
49147	I/183	0	0.25
49147	I/183	0	0.22
49147	I/183	0	0.27
49147	I/183	0	0.35
49328	I/184	1	0.35
49328	I/184	1	1.08
49328	I/184	1	NA
49328	I/184	1	0.31
49328	I/184	1	0.35
49328	I/184	1	0.26
49328	I/184	1	0.27
49649	I/185	1	0.69
49649	I/185	1	1.08
49803	I/186	1	0.28
49803	I/186	1	0.4
49803	I/186	1	0.45
49803	I/186	1	0.47
49803	I/186	1	0.5
49803	I/186	1	0.78
49803	I/186	1	0.69
50203	I/187	1	0.18
50203	I/187	1	0.19
50203	I/187	1	0.2
50207	I/188	1	0.28
50207	I/188	1	0.31
50207	I/188	1	0.37
50207	I/188	1	0.45
50207	I/188	1	0.42
50273	I/189	1	0.26
50273	I/189	1	0.27
50273	I/189	1	0.36
50273	I/189	1	0.52
50273	I/189	1	0.24
50273	I/189	1	0.21
50452	I/190	1	0.18
50452	I/190	1	0.22
50452	I/190	1	0.29
50655	I/191	1	0.21
50655	I/191	1	0.36
50655	I/191	1	0.26
50655	I/191	1	0.25
50655	I/191	1	0.27
50655	I/191	1	0.37
50655	I/191	1	0.57
50932	I/192	1	0.21
50932	I/192	1	0.29
50932	I/192	1	0.24
50932	I/192	1	0.34
50932	I/192	1	0.35
50932	I/192	1	0.35
50932	I/192	1	0.39
51051	I/193	1	0.18
51051	I/193	1	0.19
51051	I/193	1	0.24
51051	I/193	1	0.21
51051	I/193	1	0.24
51051	I/193	1	0.22
51051	I/193	1	0.26

## Sheet: Fig 1C
PatientID	StudyID	Sepsis_score	Catalytic_iron
36382	I/004	septic_shock	NA
36382	I/004	sepsis	NA
36382	I/004	sepsis	NA
36382	I/004	sepsis	NA
36382	I/004	sepsis	NA
36382	I/004	sepsis	NA
36382	I/004	sepsis	NA
36392	I/005	sepsis	NA
36392	I/005	sepsis	NA
36392	I/005	sepsis	NA
36392	I/005	sepsis	NA
36392	I/005	sepsis	NA
36392	I/005	sepsis	NA
36392	I/005	sepsis	NA
36630	I/006	sepsis	NA
36630	I/006	sepsis	NA
36630	I/006	sepsis	NA
36630	I/006	sepsis	NA
36630	I/006	sepsis	NA
36630	I/006	sepsis	NA
36630	I/006	sepsis	NA
36618	I/007	sepsis	NA
36618	I/007	sepsis	NA
36618	I/007	sepsis	NA
36618	I/007	sepsis	NA
36618	I/007	sepsis	NA
36618	I/007	sepsis	NA
36618	I/007	sepsis	NA
36635	I/008	sepsis	NA
36635	I/008	no_sepsis	NA
36635	I/008	no_sepsis	NA
36635	I/008	no_sepsis	NA
36635	I/008	no_sepsis	NA
36635	I/008	no_sepsis	NA
36635	I/008	no_sepsis	NA
36213	I/009	septic_shock	NA
36213	I/009	sepsis	NA
36213	I/009	sepsis	NA
36213	I/009	sepsis	NA
36213	I/009	sepsis	NA
36213	I/009	septic_shock	NA
36213	I/009	septic_shock	NA
36721	I/010	no_sepsis	NA
36721	I/010	no_sepsis	NA
36773	I/011	sepsis	NA
36773	I/011	sepsis	NA
36773	I/011	no_sepsis	NA
36773	I/011	no_sepsis	NA
36153	I/012	NA	NA
36814	I/013	septic_shock	NA
36814	I/013	NA	NA
36855	I/014	sepsis	NA
36855	I/014	sepsis	NA
36855	I/014	sepsis	NA
36855	I/014	sepsis	NA
36855	I/014	sepsis	NA
36855	I/014	sepsis	NA
36855	I/014	sepsis	NA
36842	I/015	sepsis	NA
36842	I/015	septic_shock	NA
36842	I/015	septic_shock	NA
36842	I/015	septic_shock	NA
36842	I/015	sepsis	NA
36842	I/015	sepsis	NA
36842	I/015	sepsis	NA
36962	I/016	septic_shock	1.33
36962	I/016	sepsis	1.2
36962	I/016	sepsis	0.88
36962	I/016	sepsis	0.94
36972	I/017	septic_shock	0.38
36972	I/017	sepsis	0.34
36972	I/017	sepsis	0.42
36972	I/017	sepsis	0.29
36972	I/017	sepsis	0.27
36972	I/017	sepsis	0.272
36972	I/017	sepsis	0.3
37051	I/018	sepsis	0.85
37051	I/018	septic_shock	NA
37051	I/018	septic_shock	0.42
37051	I/018	sepsis	0.57
37051	I/018	sepsis	0.44
37051	I/018	no_sepsis	6.05
37051	I/018	no_sepsis	8.86
37076	I/019	sepsis	0.53
37076	I/019	sepsis	0.69
37076	I/019	no_sepsis	0.82
37170	I/020	sepsis	0.49
37170	I/020	sepsis	2.56
37170	I/020	sepsis	1.35
37170	I/020	sepsis	0.78
37170	I/020	sepsis	1.01
37170	I/020	sepsis	0.74
37170	I/020	sepsis	0.84
37234	I/021	no_sepsis	1.48
37234	I/021	no_sepsis	0.76
37234	I/021	no_sepsis	0.48
37304	I/022	sepsis	0.22
37304	I/022	sepsis	0.32
37304	I/022	sepsis	0.77
37304	I/022	sepsis	0.7
37304	I/022	sepsis	1.1
37304	I/022	sepsis	1.92
37304	I/022	sepsis	0.65
37298	I/023	sepsis	0.56
37298	I/023	sepsis	NA
37298	I/023	sepsis	1.34
37298	I/023	sepsis	0.92
37298	I/023	sepsis	0.77
37298	I/023	sepsis	1.53
37298	I/023	sepsis	0.92
37351	I/024	sepsis	0.62
37351	I/024	no_sepsis	0.63
37351	I/024	no_sepsis	2.46
37352	I/025	sepsis	0.27
37352	I/025	sepsis	0.34
37352	I/025	sepsis	0.32
37352	I/025	sepsis	0.29
37352	I/025	sepsis	0.33
37352	I/025	sepsis	0.33
37352	I/025	sepsis	0.49
37412	I/026	no_sepsis	0.51
37412	I/026	no_sepsis	0.63
37418	I/027	sepsis	0.55
37418	I/027	sepsis	0.68
37418	I/027	sepsis	0.83
37418	I/027	sepsis	1.1
37418	I/027	no_sepsis	4.29
37418	I/027	no_sepsis	1.05
37418	I/027	no_sepsis	0.58
37846	I/028	sepsis	0.35
37846	I/028	sepsis	0.22
37846	I/028	sepsis	0.56
37846	I/028	sepsis	0.5
37846	I/028	sepsis	0.45
37846	I/028	sepsis	0.22
37846	I/028	sepsis	0.25
37869	I/029	no_sepsis	0.21
37869	I/029	sepsis	0.27
37869	I/029	sepsis	0.27
37869	I/029	sepsis	0.35
37869	I/029	sepsis	0.46
37869	I/029	sepsis	0.41
37991	I/030	sepsis	0.21
37991	I/030	sepsis	NA
37991	I/030	sepsis	0.35
37991	I/030	sepsis	0.3
37991	I/030	sepsis	0.34
37991	I/030	no_sepsis	0.31
38027	I/031	sepsis	0.29
38027	I/031	sepsis	0.26
38027	I/031	sepsis	0.32
38027	I/031	sepsis	0.38
38027	I/031	sepsis	0.345
38027	I/031	sepsis	0.32
38027	I/031	sepsis	0.34
38023	I/032	no_sepsis	0.55
38023	I/032	no_sepsis	0.57
38118	I/033	sepsis	0.6
38118	I/033	sepsis	0.44
38118	I/033	no_sepsis	0.71
38118	I/033	no_sepsis	0.55
38118	I/033	no_sepsis	0.76
38118	I/033	no_sepsis	0.46
38118	I/033	no_sepsis	0.36
38107	I/034	septic_shock	0.5
38107	I/034	sepsis	0.36
38107	I/034	sepsis	0.36
38107	I/034	sepsis	0.39
38107	I/034	sepsis	0.55
38107	I/034	sepsis	0.37
38107	I/034	sepsis	0.35
38147	I/035	sepsis	0.44
38147	I/035	sepsis	0.5
38147	I/035	sepsis	0.56
38147	I/035	no_sepsis	0.54
38147	I/035	no_sepsis	0.95
38147	I/035	sepsis	0.95
38147	I/035	sepsis	0.46
38170	I/036	sepsis	0.31
38170	I/036	sepsis	0.35
38241	I/037	sepsis	0.25
38241	I/037	sepsis	0.27
38241	I/037	sepsis	0.26
38241	I/037	sepsis	0.27
38241	I/037	sepsis	0.29
38241	I/037	no_sepsis	0.36
38241	I/037	no_sepsis	0.3
38251	I/038	no_sepsis	0.36
38251	I/038	sepsis	0.32
38251	I/038	sepsis	0.26
38251	I/038	sepsis	0.38
38251	I/038	sepsis	0.46
38251	I/038	sepsis	0.35
38251	I/038	no_sepsis	0.41
38299	I/039	sepsis	0.25
38299	I/039	sepsis	0.43
38299	I/039	sepsis	0.29
38299	I/039	sepsis	0.27
38299	I/039	sepsis	0.31
38299	I/039	sepsis	0.23
38299	I/039	sepsis	0.32
38324	I/040	sepsis	10.76
38324	I/040	sepsis	1.09
38324	I/040	no_sepsis	1.11
38324	I/040	no_sepsis	0.43
38324	I/040	no_sepsis	0.61
38324	I/040	no_sepsis	3.55
38324	I/040	no_sepsis	32.05
38386	I/041	sepsis	0.38
38386	I/041	sepsis	0.33
38386	I/041	sepsis	0.38
38386	I/041	sepsis	0.41
38386	I/041	sepsis	0.88
38386	I/041	sepsis	NA
38386	I/041	sepsis	0.42
38487	I/042	no_sepsis	0.23
38487	I/042	no_sepsis	0.23
38502	I/043	sepsis	0.29
38502	I/043	sepsis	0.31
38502	I/043	sepsis	0.33
38502	I/043	sepsis	0.56
38502	I/043	NA	NA
38522	I/044	septic_shock	3.13
38522	I/044	no_sepsis	0.41
38529	I/045	no_sepsis	0.96
38529	I/045	no_sepsis	1.44
38529	I/045	no_sepsis	1.03
38529	I/045	no_sepsis	1.39
38529	I/045	sepsis	0.64
38529	I/045	septic_shock	0.82
38529	I/045	sepsis	0.58
38603	I/046	sepsis	0.24
38603	I/046	no_sepsis	0.27
38603	I/046	no_sepsis	0.8
38603	I/046	no_sepsis	0.36
38631	I/047	sepsis	1.02
38631	I/047	sepsis	0.44
38631	I/047	sepsis	0.53
38631	I/047	sepsis	0.44
38631	I/047	sepsis	0.48
38631	I/047	sepsis	0.31
38631	I/047	sepsis	0.34
38716	I/048	sepsis	0.33
38716	I/048	sepsis	0.64
38716	I/048	no_sepsis	1.49
38716	I/048	no_sepsis	1.49
38716	I/048	no_sepsis	0.53
38716	I/048	no_sepsis	0.71
38716	I/048	sepsis	0.38
38780	I/049	no_sepsis	0.28
38780	I/049	no_sepsis	0.41
38780	I/049	no_sepsis	0.58
38780	I/049	no_sepsis	0.6
38808	I/050	septic_shock	0.46
38808	I/050	septic_shock	1.13
38808	I/050	sepsis	0.46
38808	I/050	sepsis	0.68
38808	I/050	sepsis	0.35
38881	I/051	sepsis	0.69
38881	I/051	sepsis	0.89
38881	I/051	sepsis	0.84
38881	I/051	sepsis	0.54
38881	I/051	no_sepsis	0.34
38881	I/051	no_sepsis	0.72
38881	I/051	sepsis	0.44
38902	I/052	sepsis	0.24
38902	I/052	sepsis	0.27
38902	I/052	sepsis	0.23
38902	I/052	sepsis	0.27
38902	I/052	sepsis	0.25
38902	I/052	sepsis	0.36
38902	I/052	sepsis	0.44
38930	I/053	septic_shock	0.68
38930	I/053	no_sepsis	0.27
38930	I/053	sepsis	0.29
38930	I/053	sepsis	0.58
38930	I/053	sepsis	0.3
38930	I/053	sepsis	0.42
38930	I/053	no_sepsis	0.3
38932	I/054	septic_shock	8.6
38932	I/054	septic_shock	2.11
38932	I/054	septic_shock	9.87
38932	I/054	sepsis	0.76
38932	I/054	sepsis	0.46
38932	I/054	sepsis	NA
38932	I/054	sepsis	NA
38936	I/055	sepsis	0.46
38936	I/055	sepsis	0.23
38936	I/055	no_sepsis	0.22
39069	I/056	septic_shock	0.28
39069	I/056	septic_shock	0.29
39069	I/056	septic_shock	0.32
39069	I/056	sepsis	2.21
39069	I/056	sepsis	0.6
39069	I/056	sepsis	0.62
39069	I/056	sepsis	1.45
39055	I/057	septic_shock	21.9
39055	I/057	septic_shock	1.49
39055	I/057	septic_shock	1.05
39055	I/057	septic_shock	1
39055	I/057	septic_shock	1.65
39055	I/057	septic_shock	61.71
39055	I/057	septic_shock	28.41
39115	I/058	no_sepsis	0.29
39115	I/058	no_sepsis	0.24
39115	I/058	no_sepsis	0.24
39115	I/058	sepsis	0.27
39115	I/058	sepsis	0.43
39115	I/058	no_sepsis	0.34
39115	I/058	sepsis	0.31
39181	I/059	septic_shock	2.27
39181	I/059	sepsis	1.12
39181	I/059	sepsis	0.66
39181	I/059	septic_shock	0.44
39181	I/059	septic_shock	0.58
39181	I/059	sepsis	3.87
39181	I/059	sepsis	1.44
39210	I/060	sepsis	0.71
39210	I/060	septic_shock	0.33
39210	I/060	sepsis	0.43
39210	I/060	sepsis	1.3
39210	I/060	septic_shock	0.74
39210	I/060	septic_shock	1.1
39210	I/060	sepsis	1.24
39292	I/061	no_sepsis	1.28
39292	I/061	no_sepsis	0.4
39292	I/061	no_sepsis	0.41
39292	I/061	septic_shock	0.71
39292	I/061	sepsis	1.82
39292	I/061	sepsis	0.42
39404	I/062	sepsis	0.54
39460	I/063	sepsis	0.5
39460	I/063	sepsis	0.29
39460	I/063	sepsis	0.51
39511	I/064	septic_shock	0.4
39511	I/064	sepsis	0.27
39511	I/064	sepsis	0.33
39511	I/064	no_sepsis	0.35
39511	I/064	no_sepsis	0.34
39511	I/064	no_sepsis	0.36
39534	I/065	sepsis	0.34
39534	I/065	no_sepsis	0.4
39534	I/065	no_sepsis	0.56
39534	I/065	sepsis	0.4
39534	I/065	no_sepsis	0.46
39534	I/065	sepsis	0.42
39534	I/065	no_sepsis	0.42
39787	I/066	sepsis	0.55
39787	I/066	sepsis	0.42
39787	I/066	sepsis	0.48
39787	I/066	sepsis	0.56
39787	I/066	sepsis	0.43
39787	I/066	sepsis	0.54
39787	I/066	sepsis	0.71
39778	I/067	sepsis	0.52
39778	I/067	sepsis	0.45
39778	I/067	sepsis	0.86
39778	I/067	sepsis	0.66
39778	I/067	sepsis	0.46
39778	I/067	sepsis	0.43
39778	I/067	sepsis	0.46
39857	I/068	septic_shock	0.95
39857	I/068	septic_shock	0.82
39857	I/068	septic_shock	0.58
39857	I/068	sepsis	0.39
39857	I/068	sepsis	1.2
39857	I/068	sepsis	0.85
39911	I/069	no_sepsis	0.26
39911	I/069	no_sepsis	0.24
39911	I/069	no_sepsis	0.26
39911	I/069	sepsis	0.28
39911	I/069	sepsis	0.29
39911	I/069	sepsis	0.35
39911	I/069	sepsis	0.34
39935	I/070	septic_shock	0.34
39935	I/070	septic_shock	0.31
39935	I/070	no_sepsis	0.37
39935	I/070	sepsis	0.41
39936	I/071	sepsis	0.54
39936	I/071	sepsis	NA
39936	I/071	no_sepsis	0.45
39955	I/072	no_sepsis	0.22
39955	I/072	no_sepsis	0.21
39955	I/072	sepsis	0.24
39955	I/072	sepsis	0.27
39955	I/072	sepsis	0.41
39955	I/072	sepsis	0.36
39955	I/072	sepsis	0.64
39962	I/073	septic_shock	1.71
39962	I/073	sepsis	0.36
39962	I/073	sepsis	0.62
39962	I/073	no_sepsis	0.46
40080	I/074	septic_shock	0.48
40080	I/074	sepsis	0.6
40080	I/074	sepsis	0.65
40080	I/074	sepsis	0.73
40080	I/074	sepsis	10.04
40080	I/074	sepsis	9.42
40080	I/074	sepsis	9.05
40270	I/075	septic_shock	1.87
40270	I/075	sepsis	1.29
40270	I/075	sepsis	2.08
40270	I/075	sepsis	2.15
40270	I/075	sepsis	1.63
40270	I/075	sepsis	3.28
40270	I/075	septic_shock	20.44
40291	I/076	no_sepsis	0.28
40291	I/076	sepsis	0.35
40291	I/076	no_sepsis	0.39
40291	I/076	no_sepsis	0.33
40291	I/076	no_sepsis	NA
40290	I/077	septic_shock	1.92
40290	I/077	sepsis	8.9
40290	I/077	sepsis	3.69
40290	I/077	sepsis	11.01
40290	I/077	sepsis	3.98
40290	I/077	sepsis	2.04
40290	I/077	sepsis	1.92
40322	I/078	septic_shock	0.76
40322	I/078	sepsis	0.52
40322	I/078	sepsis	0.57
40322	I/078	sepsis	0.46
40322	I/078	sepsis	0.32
40322	I/078	sepsis	0.48
40322	I/078	sepsis	0.35
40393	I/079	sepsis	0.48
40393	I/079	no_sepsis	0.61
40393	I/079	no_sepsis	0.34
40393	I/079	sepsis	0.42
40393	I/079	sepsis	0.41
40393	I/079	sepsis	1.14
40393	I/079	sepsis	0.62
40392	I/080	no_sepsis	0.25
40392	I/080	no_sepsis	0.54
40392	I/080	sepsis	0.27
40392	I/080	sepsis	0.28
40392	I/080	sepsis	0.295
40392	I/080	sepsis	0.26
40392	I/080	sepsis	0.29
40431	I/081	sepsis	0.45
40431	I/081	no_sepsis	1.14
40583	I/082	sepsis	0.53
40583	I/082	sepsis	1.18
40583	I/082	sepsis	0.41
40583	I/082	sepsis	0.4
40583	I/082	sepsis	0.53
40583	I/082	sepsis	0.53
40583	I/082	sepsis	0.54
40584	I/083	septic_shock	0.81
40584	I/083	no_sepsis	0.38
40584	I/083	no_sepsis	0.32
40584	I/083	no_sepsis	0.33
40654	I/084	septic_shock	0.19
40654	I/084	sepsis	0.18
40654	I/084	sepsis	0.18
40788	I/085	no_sepsis	0.6
40788	I/085	sepsis	0.97
40788	I/085	no_sepsis	0.66
40788	I/085	sepsis	0.63
40788	I/085	no_sepsis	0.41
40868	I/086	sepsis	0.25
40868	I/086	sepsis	NA
40868	I/086	sepsis	0.3
40868	I/086	no_sepsis	0.55
40868	I/086	no_sepsis	0.26
40935	I/087	sepsis	0.2
40935	I/087	sepsis	0.26
40935	I/087	sepsis	0.26
40935	I/087	sepsis	0.27
40935	I/087	sepsis	0.28
40935	I/087	no_sepsis	0.285
40946	I/088	sepsis	0.2
40946	I/088	no_sepsis	0.21
40958	I/089	no_sepsis	0.5
40958	I/089	no_sepsis	NA
40958	I/089	no_sepsis	0.51
40958	I/089	no_sepsis	0.49
41075	I/090	sepsis	0.48
41075	I/090	sepsis	0.37
41075	I/090	sepsis	0.37
41075	I/090	no_sepsis	0.43
41081	I/091	sepsis	0.53
41081	I/091	sepsis	0.49
41081	I/091	sepsis	1.17
41081	I/091	sepsis	0.75
41081	I/091	sepsis	0.47
41081	I/091	sepsis	0.85
41081	I/091	sepsis	0.45
41254	I/092	sepsis	0.4
41254	I/092	septic_shock	0.41
41254	I/092	sepsis	1.32
41254	I/092	sepsis	1.46
41262	I/093	no_sepsis	0.29
41262	I/093	sepsis	0.36
41262	I/093	sepsis	0.22
41262	I/093	sepsis	0.24
41262	I/093	sepsis	0.25
41307	I/094	no_sepsis	0.31
41307	I/094	no_sepsis	0.33
41307	I/094	no_sepsis	0.31
41307	I/094	sepsis	0.45
41307	I/094	sepsis	0.34
41307	I/094	sepsis	0.44
41307	I/094	sepsis	0.53
41333	I/095	septic_shock	0.34
41333	I/095	sepsis	0.36
41333	I/095	sepsis	0.34
41333	I/095	septic_shock	0.57
41333	I/095	sepsis	0.6
41333	I/095	sepsis	0.47
41333	I/095	sepsis	0.36
41336	I/096	sepsis	0.34
41336	I/096	sepsis	0.34
41336	I/096	sepsis	0.42
41336	I/096	sepsis	0.55
41336	I/096	sepsis	0.71
41336	I/096	sepsis	0.76
41336	I/096	sepsis	0.43
41394	I/097	sepsis	3.76
41394	I/097	sepsis	4.39
41394	I/097	sepsis	4.42
41394	I/097	sepsis	5.4
41394	I/097	sepsis	3.49
41394	I/097	sepsis	2.82
41394	I/097	sepsis	1.48
41407	I/098	sepsis	0.47
41407	I/098	sepsis	0.49
41407	I/098	sepsis	0.5
41407	I/098	sepsis	0.7
41407	I/098	sepsis	0.86
41656	I/099	sepsis	0.41
41656	I/099	sepsis	0.35
41656	I/099	sepsis	0.36
41656	I/099	sepsis	0.32
41656	I/099	sepsis	0.34
41656	I/099	sepsis	0.4
41656	I/099	sepsis	0.48
41662	I/100	septic_shock	6.45
41662	I/100	septic_shock	0.45
41662	I/100	sepsis	0.54
41662	I/100	sepsis	0.68
41662	I/100	sepsis	0.45
41662	I/100	sepsis	0.39
41662	I/100	no_sepsis	0.42
41686	I/101	no_sepsis	0.24
41686	I/101	sepsis	0.28
41686	I/101	sepsis	0.24
41686	I/101	sepsis	0.24
41686	I/101	sepsis	0.24
41686	I/101	sepsis	0.2
41686	I/101	septic_shock	0.21
41814	I/102	sepsis	0.18
41814	I/102	sepsis	0.19
41814	I/102	sepsis	0.16
41814	I/102	sepsis	0.16
41814	I/102	no_sepsis	0.16
41956	I/103	sepsis	0.26
41956	I/103	sepsis	0.29
41956	I/103	sepsis	0.32
41956	I/103	sepsis	0.32
41956	I/103	sepsis	0.4
41956	I/103	sepsis	0.42
41956	I/103	sepsis	0.26
42012	I/104	sepsis	0.4
42012	I/104	sepsis	0.45
42012	I/104	sepsis	0.27
42012	I/104	sepsis	0.3
42054	I/105	sepsis	0.36
42054	I/105	sepsis	0.38
42084	I/106	no_sepsis	0.27
42084	I/106	no_sepsis	0.26
42084	I/106	no_sepsis	0.26
42084	I/106	no_sepsis	0.2
42084	I/106	no_sepsis	0.23
42084	I/106	no_sepsis	0.24
42084	I/106	no_sepsis	0.27
42085	I/107	septic_shock	0.33
42085	I/107	septic_shock	0.45
42085	I/107	septic_shock	0.28
42085	I/107	septic_shock	0.24
42085	I/107	septic_shock	0.22
42085	I/107	sepsis	0.25
42085	I/107	sepsis	0.23
42164	I/108	sepsis	0.21
42164	I/108	sepsis	0.22
42164	I/108	sepsis	0.29
42164	I/108	sepsis	0.22
42164	I/108	sepsis	0.21
42164	I/108	sepsis	0.22
42164	I/108	sepsis	0.37
42184	I/109	septic_shock	0.19
42184	I/109	septic_shock	0.22
42184	I/109	sepsis	0.4
42184	I/109	sepsis	0.22
42184	I/109	sepsis	0.23
42184	I/109	sepsis	0.27
42184	I/109	sepsis	0.38
42248	I/110	sepsis	0.26
42248	I/110	sepsis	0.23
42248	I/110	sepsis	0.2
42248	I/110	sepsis	0.22
42248	I/110	sepsis	0.22
42248	I/110	sepsis	0.21
42258	I/111	sepsis	0.33
42258	I/111	sepsis	0.31
42250	I/112	sepsis	0.47
42250	I/112	sepsis	0.38
42250	I/112	sepsis	0.29
42250	I/112	sepsis	0.33
42250	I/112	sepsis	0.29
42250	I/112	sepsis	0.28
42250	I/112	sepsis	0.28
42326	I/113	sepsis	0.28
42326	I/113	sepsis	0.28
42326	I/113	sepsis	0.48
42326	I/113	no_sepsis	0.55
42554	I/114	septic_shock	0.3
42554	I/114	septic_shock	0.33
42554	I/114	sepsis	0.41
42554	I/114	sepsis	0.39
42554	I/114	sepsis	0.39
42554	I/114	sepsis	0.33
42554	I/114	sepsis	0.4
42549	I/115	sepsis	0.26
42549	I/115	no_sepsis	0.24
42549	I/115	no_sepsis	0.36
42549	I/115	no_sepsis	0.36
42549	I/115	no_sepsis	0.31
42549	I/115	no_sepsis	0.31
42550	I/116	septic_shock	0.44
42560	I/117	sepsis	2.1
42560	I/117	sepsis	2.07
42560	I/117	septic_shock	1.54
42560	I/117	sepsis	0.58
42560	I/117	sepsis	1.96
42560	I/117	sepsis	0.84
42560	I/117	sepsis	1.12
42770	I/118	sepsis	0.47
42770	I/118	sepsis	0.37
42770	I/118	sepsis	0.42
42770	I/118	sepsis	0.44
42770	I/118	sepsis	0.38
42770	I/118	sepsis	0.35
42770	I/118	sepsis	0.32
42828	I/119	sepsis	0.25
42828	I/119	sepsis	0.22
42828	I/119	sepsis	0.22
42828	I/119	sepsis	0.26
42828	I/119	sepsis	0.24
42828	I/119	sepsis	0.25
42896	I/120	sepsis	0.22
42896	I/120	sepsis	0.23
42896	I/120	sepsis	0.24
42896	I/120	sepsis	0.28
42896	I/120	sepsis	0.26
42896	I/120	no_sepsis	0.29
42896	I/120	no_sepsis	0.23
43016	I/121	no_sepsis	0.35
43016	I/121	no_sepsis	0.76
43016	I/121	no_sepsis	1.19
43016	I/121	no_sepsis	0.71
43016	I/121	no_sepsis	0.37
43016	I/121	no_sepsis	0.44
43016	I/121	no_sepsis	0.56
43092	I/122	sepsis	0.2
43092	I/122	no_sepsis	0.21
43092	I/122	no_sepsis	0.21
43235	I/123	sepsis	1.11
43235	I/123	sepsis	0.7
43235	I/123	sepsis	0.46
43235	I/123	sepsis	0.37
43339	I/124	no_sepsis	0.25
43339	I/124	sepsis	0.34
43339	I/124	sepsis	0.35
43339	I/124	sepsis	0.36
43339	I/124	sepsis	0.43
43339	I/124	sepsis	0.36
43339	I/124	sepsis	0.28
43480	I/125	sepsis	0.36
43480	I/125	sepsis	0.35
43480	I/125	sepsis	0.29
43501	I/126	sepsis	0.55
43501	I/126	sepsis	0.65
43501	I/126	sepsis	0.71
43501	I/126	sepsis	0.32
43501	I/126	sepsis	0.27
43528	I/127	septic_shock	1
43528	I/127	septic_shock	1.07
43528	I/127	septic_shock	0.8
43528	I/127	septic_shock	0.8
43528	I/127	sepsis	0.74
43528	I/127	sepsis	1.07
43528	I/127	sepsis	0.36
43561	I/128	no_sepsis	0.32
43561	I/128	sepsis	0.24
43561	I/128	sepsis	0.29
43561	I/128	sepsis	0.25
43561	I/128	sepsis	0.37
43561	I/128	sepsis	0.27
43561	I/128	no_sepsis	0.26
43725	I/129	sepsis	6.05
43725	I/129	sepsis	7.89
43725	I/129	septic_shock	4.84
43725	I/129	septic_shock	3.24
43853	I/130	sepsis	2.63
43853	I/130	sepsis	NA
43853	I/130	sepsis	2.65
43853	I/130	sepsis	4.19
43853	I/130	sepsis	2.32
43853	I/130	sepsis	3.55
43853	I/130	sepsis	2.19
43913	I/131	septic_shock	0.21
43913	I/131	septic_shock	0.2
43913	I/131	sepsis	0.21
43913	I/131	sepsis	0.2
43913	I/131	sepsis	0.18
43913	I/131	sepsis	0.18
43913	I/131	sepsis	0.18
43979	I/132	septic_shock	0.17
43979	I/132	sepsis	0.2
43979	I/132	sepsis	0.23
43979	I/132	sepsis	0.2
43979	I/132	sepsis	0.2
43979	I/132	sepsis	0.21
43979	I/132	sepsis	0.32
44047	I/133	sepsis	0.2
44047	I/133	sepsis	0.18
44047	I/133	septic_shock	0.2
44047	I/133	sepsis	0.25
44047	I/133	sepsis	0.24
44047	I/133	sepsis	0.31
44047	I/133	sepsis	0.24
44319	I/134	sepsis	0.53
44319	I/134	sepsis	0.31
44344	I/135	sepsis	0.18
44344	I/135	sepsis	0.18
44344	I/135	sepsis	0.18
44344	I/135	sepsis	0.2
44344	I/135	no_sepsis	0.25
44544	I/136	septic_shock	0.18
44544	I/136	septic_shock	0.2
44544	I/136	sepsis	0.56
44544	I/136	sepsis	0.32
44544	I/136	sepsis	0.26
44544	I/136	sepsis	0.29
44544	I/136	sepsis	0.39
44742	I/137	sepsis	0.32
44742	I/137	septic_shock	0.3
44742	I/137	sepsis	0.35
44742	I/137	no_sepsis	0.59
44742	I/137	no_sepsis	0.63
44742	I/137	no_sepsis	0.69
44742	I/137	no_sepsis	0.44
44834	I/138	septic_shock	2.16
44834	I/138	sepsis	1.42
44834	I/138	sepsis	2.77
44834	I/138	no_sepsis	1.04
44834	I/138	no_sepsis	1.49
44834	I/138	no_sepsis	13.85
44834	I/138	no_sepsis	1
44922	I/139	no_sepsis	0.91
44922	I/139	septic_shock	0.91
44922	I/139	septic_shock	4.57
44922	I/139	no_sepsis	7.45
44974	I/140	sepsis	0.6
44974	I/140	sepsis	0.86
44974	I/140	sepsis	0.67
44974	I/140	sepsis	1.05
44974	I/140	sepsis	0.62
44974	I/140	sepsis	0.65
44974	I/140	sepsis	0.45
44988	I/141	septic_shock	0.32
44988	I/141	no_sepsis	0.32
44988	I/141	sepsis	0.38
44988	I/141	sepsis	0.53
44988	I/141	sepsis	0.31
44988	I/141	no_sepsis	0.31
44988	I/141	no_sepsis	0.32
45072	I/142	septic_shock	1.52
45072	I/142	septic_shock	2.25
45072	I/142	sepsis	0.85
45072	I/142	sepsis	0.84
45072	I/142	sepsis	0.86
45072	I/142	sepsis	0.88
45072	I/142	sepsis	0.58
45095	I/143	no_sepsis	0.33
45095	I/143	no_sepsis	0.27
45095	I/143	no_sepsis	0.26
45095	I/143	sepsis	0.25
45095	I/143	sepsis	0.26
45095	I/143	sepsis	0.32
45095	I/143	sepsis	0.48
45206	I/144	septic_shock	0.53
45206	I/144	sepsis	0.48
45206	I/144	sepsis	0.49
45206	I/144	no_sepsis	0.6
45206	I/144	no_sepsis	0.39
45273	I/145	sepsis	0.26
45273	I/145	sepsis	0.39
45273	I/145	sepsis	0.31
45273	I/145	sepsis	0.38
45273	I/145	sepsis	0.31
45273	I/145	no_sepsis	NA
45273	I/145	no_sepsis	NA
45302	I/146	sepsis	0.28
45302	I/146	sepsis	0.28
45302	I/146	sepsis	0.31
45302	I/146	no_sepsis	0.28
45302	I/146	no_sepsis	0.38
45308	I/147	sepsis	0.3
45308	I/147	sepsis	0.28
45308	I/147	sepsis	0.27
45308	I/147	sepsis	0.26
45308	I/147	sepsis	0.37
45308	I/147	sepsis	0.43
45308	I/147	sepsis	0.38
45360	I/148	no_sepsis	0.3
45360	I/148	no_sepsis	0.27
45360	I/148	no_sepsis	0.25
45360	I/148	sepsis	0.26
45360	I/148	sepsis	0.22
45360	I/148	sepsis	0.24
45360	I/148	sepsis	0.24
45940	I/149	sepsis	0.27
45940	I/149	sepsis	0.44
45940	I/149	sepsis	0.45
45940	I/149	sepsis	0.38
45940	I/149	sepsis	0.6
45940	I/149	sepsis	1.23
45940	I/149	no_sepsis	1.46
46403	I/150	sepsis	0.2
46403	I/150	sepsis	0.18
46403	I/150	sepsis	0.18
46403	I/150	no_sepsis	0.2
46403	I/150	sepsis	0.26
46403	I/150	no_sepsis	0.27
46403	I/150	sepsis	0.3
46453	I/151	septic_shock	0.5
46453	I/151	sepsis	1.06
46453	I/151	sepsis	1.2
46453	I/151	sepsis	1.1
46453	I/151	no_sepsis	0.9
46453	I/151	septic_shock	1.37
46453	I/151	no_sepsis	0.52
46554	I/152	sepsis	0.3
46554	I/152	sepsis	0.28
46554	I/152	no_sepsis	0.31
46554	I/152	no_sepsis	0.36
46554	I/152	no_sepsis	0.44
46554	I/152	no_sepsis	0.47
46554	I/152	no_sepsis	0.57
46876	I/153	no_sepsis	0.26
46876	I/153	no_sepsis	0.36
46876	I/153	no_sepsis	0.43
46876	I/153	sepsis	0.43
46876	I/153	sepsis	0.36
46876	I/153	sepsis	0.5
46876	I/153	sepsis	0.47
46877	I/154	sepsis	0.28
46877	I/154	sepsis	0.32
46877	I/154	sepsis	0.37
46877	I/154	sepsis	0.48
46877	I/154	sepsis	0.49
46877	I/154	sepsis	0.55
46877	I/154	sepsis	0.53
47057	I/155	septic_shock	0.32
47057	I/155	septic_shock	0.3
47057	I/155	sepsis	0.25
47057	I/155	sepsis	0.27
47057	I/155	sepsis	0.29
47057	I/155	sepsis	0.35
47113	I/156	sepsis	0.44
47113	I/156	sepsis	0.44
47113	I/156	sepsis	0.69
47113	I/156	sepsis	0.46
47113	I/156	sepsis	0.45
47113	I/156	sepsis	0.43
47113	I/156	sepsis	0.53
47150	I/157	sepsis	0.18
47150	I/157	sepsis	0.19
47171	I/158	septic_shock	0.36
47171	I/158	sepsis	0.35
47174	I/159	sepsis	0.19
47174	I/159	sepsis	0.24
47174	I/159	no_sepsis	0.22
47372	I/160	no_sepsis	0.24
47372	I/160	no_sepsis	0.29
47350	I/161	sepsis	0.46
47350	I/161	sepsis	0.6
47350	I/161	sepsis	0.61
47350	I/161	sepsis	0.47
47350	I/161	no_sepsis	0.58
47350	I/161	no_sepsis	0.38
47519	I/162	sepsis	0.67
47519	I/162	sepsis	1.2
47519	I/162	sepsis	1.15
47519	I/162	sepsis	1.26
47519	I/162	sepsis	1.15
47519	I/162	no_sepsis	1.42
47519	I/162	no_sepsis	0.56
47645	I/163	sepsis	0.18
47645	I/163	sepsis	0.21
47645	I/163	septic_shock	0.22
47645	I/163	sepsis	0.27
47645	I/163	sepsis	0.26
47645	I/163	sepsis	0.26
47645	I/163	sepsis	0.36
47659	I/164	sepsis	0.37
47659	I/164	sepsis	0.52
47659	I/164	sepsis	0.52
47659	I/164	sepsis	0.51
47659	I/164	sepsis	0.42
47714	I/165	sepsis	0.21
47714	I/165	sepsis	0.29
47759	I/166	septic_shock	0.2
47759	I/166	sepsis	0.22
47832	I/167	septic_shock	7.11
47832	I/167	septic_shock	4.55
47832	I/167	sepsis	9.94
47832	I/167	sepsis	1.2
47832	I/167	sepsis	0.86
47832	I/167	sepsis	0.84
47832	I/167	septic_shock	0.29
47851	I/168	septic_shock	1
47851	I/168	sepsis	0.43
47851	I/168	sepsis	0.42
47854	I/169	sepsis	9.21
47854	I/169	sepsis	9.81
47854	I/169	sepsis	1.59
47854	I/169	sepsis	1.85
47854	I/169	sepsis	3.96
47854	I/169	sepsis	4.19
47854	I/169	sepsis	0.74
47875	I/170	sepsis	0.97
47875	I/170	septic_shock	0.51
47875	I/170	sepsis	0.35
47875	I/170	sepsis	0.38
47875	I/170	sepsis	2.86
47875	I/170	sepsis	1.33
47871	I/171	sepsis	10.45
47871	I/171	sepsis	7.05
47871	I/171	sepsis	5.94
47871	I/171	sepsis	5.75
47871	I/171	sepsis	5.65
47871	I/171	sepsis	20.95
47871	I/171	sepsis	19.33
47977	I/172	sepsis	0.2
47977	I/172	sepsis	0.2
47977	I/172	sepsis	0.24
47977	I/172	sepsis	0.26
47977	I/172	sepsis	0.29
47977	I/172	no_sepsis	0.26
47977	I/172	no_sepsis	0.36
48023	I/173	no_sepsis	0.36
48023	I/173	sepsis	0.46
48023	I/173	sepsis	0.39
48023	I/173	no_sepsis	0.35
48023	I/173	sepsis	0.36
48023	I/173	sepsis	0.31
48233	I/174	no_sepsis	0.47
48233	I/174	no_sepsis	0.3
48233	I/174	no_sepsis	0.24
48330	I/175	sepsis	0.32
48330	I/175	sepsis	0.35
48330	I/175	sepsis	0.36
48330	I/175	sepsis	0.35
48330	I/175	sepsis	0.45
48350	I/176	septic_shock	2.33
48350	I/176	septic_shock	0.43
48350	I/176	sepsis	0.4
48350	I/176	sepsis	0.53
48350	I/176	sepsis	0.86
48350	I/176	sepsis	0.43
48374	I/177	septic_shock	0.45
48374	I/177	sepsis	0.35
48374	I/177	sepsis	0.43
48374	I/177	sepsis	0.3
48374	I/177	sepsis	0.38
48571	I/178	sepsis	0.24
48571	I/178	sepsis	0.21
48856	I/179	sepsis	0.27
48856	I/179	sepsis	0.45
48856	I/179	sepsis	0.37
48910	I/180	sepsis	0.22
48910	I/180	sepsis	0.26
48910	I/180	sepsis	0.23
48910	I/180	sepsis	0.27
48910	I/180	no_sepsis	0.245
48910	I/180	no_sepsis	0.23
48910	I/180	no_sepsis	0.26
49067	I/181	sepsis	0.45
49067	I/181	sepsis	0.76
49067	I/181	sepsis	8.65
49067	I/181	sepsis	1
49067	I/181	sepsis	0.9
49067	I/181	sepsis	0.52
49067	I/181	sepsis	0.56
49126	I/182	sepsis	0.46
49126	I/182	sepsis	0.45
49126	I/182	sepsis	0.52
49147	I/183	no_sepsis	0.2
49147	I/183	no_sepsis	0.38
49147	I/183	no_sepsis	0.46
49147	I/183	sepsis	0.25
49147	I/183	septic_shock	0.22
49147	I/183	septic_shock	0.27
49147	I/183	no_sepsis	0.35
49328	I/184	sepsis	0.35
49328	I/184	sepsis	1.08
49328	I/184	sepsis	NA
49328	I/184	sepsis	0.31
49328	I/184	sepsis	0.35
49328	I/184	sepsis	0.26
49328	I/184	sepsis	0.27
49649	I/185	sepsis	0.69
49649	I/185	sepsis	1.08
49803	I/186	sepsis	0.28
49803	I/186	sepsis	0.4
49803	I/186	sepsis	0.45
49803	I/186	sepsis	0.47
49803	I/186	sepsis	0.5
49803	I/186	sepsis	0.78
49803	I/186	sepsis	0.69
50203	I/187	no_sepsis	0.18
50203	I/187	no_sepsis	0.19
50203	I/187	no_sepsis	0.2
50207	I/188	sepsis	0.28
50207	I/188	sepsis	0.31
50207	I/188	sepsis	0.37
50207	I/188	sepsis	0.45
50207	I/188	sepsis	0.42
50273	I/189	septic_shock	0.26
50273	I/189	no_sepsis	0.27
50273	I/189	no_sepsis	0.36
50273	I/189	no_sepsis	0.52
50273	I/189	no_sepsis	0.24
50273	I/189	no_sepsis	0.21
50452	I/190	sepsis	0.18
50452	I/190	sepsis	0.22
50452	I/190	sepsis	0.29
50655	I/191	septic_shock	0.21
50655	I/191	septic_shock	0.36
50655	I/191	sepsis	0.26
50655	I/191	sepsis	0.25
50655	I/191	sepsis	0.27
50655	I/191	sepsis	0.37
50655	I/191	sepsis	0.57
50932	I/192	sepsis	0.21
50932	I/192	sepsis	0.29
50932	I/192	sepsis	0.24
50932	I/192	sepsis	0.34
50932	I/192	sepsis	0.35
50932	I/192	sepsis	0.35
50932	I/192	sepsis	0.39
51051	I/193	sepsis	0.18
51051	I/193	sepsis	0.19
51051	I/193	sepsis	0.24
51051	I/193	sepsis	0.21
51051	I/193	sepsis	0.24
51051	I/193	sepsis	0.22
51051	I/193	sepsis	0.26

## Sheet: Fig 1D
PatientID	StudyID	Sofa_score	MDA
36382	I/004	11	NA
36382	I/004	9	NA
36382	I/004	9	NA
36382	I/004	11	NA
36382	I/004	9	NA
36382	I/004	7	NA
36382	I/004	5	NA
36392	I/005	8	NA
36392	I/005	7	NA
36392	I/005	6	NA
36392	I/005	6	NA
36392	I/005	5	NA
36392	I/005	6	NA
36392	I/005	5	NA
36630	I/006	12	NA
36630	I/006	6	NA
36630	I/006	6	NA
36630	I/006	6	NA
36630	I/006	6	NA
36630	I/006	6	NA
36630	I/006	6	NA
36618	I/007	7	NA
36618	I/007	4	NA
36618	I/007	4	NA
36618	I/007	6	NA
36618	I/007	8	NA
36618	I/007	4	NA
36618	I/007	4	NA
36635	I/008	2	NA
36635	I/008	1	NA
36635	I/008	0	NA
36635	I/008	1	NA
36635	I/008	1	NA
36635	I/008	0	NA
36635	I/008	0	NA
36213	I/009	14	NA
36213	I/009	15	NA
36213	I/009	15	NA
36213	I/009	16	NA
36213	I/009	21	NA
36213	I/009	16	NA
36213	I/009	21	NA
36721	I/010	7	NA
36721	I/010	0	NA
36773	I/011	7	NA
36773	I/011	5	NA
36773	I/011	1	NA
36773	I/011	0	NA
36153	I/012	NA	NA
36814	I/013	17	NA
36814	I/013	NA	NA
36855	I/014	11	NA
36855	I/014	9	NA
36855	I/014	7	NA
36855	I/014	7	NA
36855	I/014	6	NA
36855	I/014	5	NA
36855	I/014	7	NA
36842	I/015	14	NA
36842	I/015	13	NA
36842	I/015	11	NA
36842	I/015	15	NA
36842	I/015	16	NA
36842	I/015	14	NA
36842	I/015	13	NA
36962	I/016	10	1.21530612244898
36962	I/016	11	1.40918367346939
36962	I/016	14	1.84795918367347
36962	I/016	16	1.65408163265306
36972	I/017	11	2.54183673469388
36972	I/017	11	1.50102040816326
36972	I/017	8	4.98061224489796
36972	I/017	7	3.08265306122449
36972	I/017	7	4.59285714285714
36972	I/017	7	1.95
36972	I/017	8	1.84795918367347
37051	I/018	10	3.00102040816326
37051	I/018	11	NA
37051	I/018	10	0.960204081632653
37051	I/018	6	1.16428571428571
37051	I/018	6	1.43979591836735
37051	I/018	1	1.38877551020408
37051	I/018	1	1.40918367346939
37076	I/019	7	2.37857142857143
37076	I/019	2	3.80714285714286
37076	I/019	1	3.30714285714286
37170	I/020	6	3.75612244897959
37170	I/020	14	1.55204081632653
37170	I/020	15	3.01122448979592
37170	I/020	14	3.89897959183673
37170	I/020	13	1.2765306122449
37170	I/020	14	1.7969387755102
37170	I/020	14	1.76632653061224
37234	I/021	0	2.21530612244898
37234	I/021	0	1.37857142857143
37234	I/021	1	2.04183673469388
37304	I/022	12	2.26632653061224
37304	I/022	10	3.02142857142857
37304	I/022	11	2.80714285714286
37304	I/022	12	3.96020408163265
37304	I/022	12	2.40918367346939
37304	I/022	7	2.2765306122449
37304	I/022	8	1.49081632653061
37298	I/023	16	2.7969387755102
37298	I/023	15	NA
37298	I/023	11	1.63367346938776
37298	I/023	11	2.14387755102041
37298	I/023	10	1.25612244897959
37298	I/023	8	2.21530612244898
37298	I/023	8	2.07244897959184
37351	I/024	2	3.1030612244898
37351	I/024	0	2.55204081632653
37351	I/024	0	3.09285714285714
37352	I/025	10	2.19489795918367
37352	I/025	10	2.09285714285714
37352	I/025	7	1.28673469387755
37352	I/025	6	1.54183673469388
37352	I/025	7	1.50102040816326
37352	I/025	7	1.84795918367347
37352	I/025	7	1.52142857142857
37412	I/026	5	1.53163265306122
37412	I/026	1	2.05204081632653
37418	I/027	7	2.53163265306122
37418	I/027	7	1.92959183673469
37418	I/027	6	2.14387755102041
37418	I/027	3	2.06224489795918
37418	I/027	0	1.89897959183673
37418	I/027	0	2.57244897959184
37418	I/027	0	1.14387755102041
37846	I/028	10	3.37857142857143
37846	I/028	10	1.08265306122449
37846	I/028	9	1.33775510204082
37846	I/028	6	1.35816326530612
37846	I/028	7	2.78673469387755
37846	I/028	7	1.78673469387755
37846	I/028	8	1.56224489795918
37869	I/029	10	1.15408163265306
37869	I/029	7	1.23571428571429
37869	I/029	5	1.03163265306122
37869	I/029	4	1.28673469387755
37869	I/029	4	1.28673469387755
37869	I/029	2	1.32755102040816
37991	I/030	11	0.929591836734694
37991	I/030	9	NA
37991	I/030	8	1.52142857142857
37991	I/030	7	2.7969387755102
37991	I/030	3	2.21530612244898
37991	I/030	0	2.80714285714286
38027	I/031	11	2.02142857142857
38027	I/031	10	1.1030612244898
38027	I/031	6	1.09285714285714
38027	I/031	5	1.30714285714286
38027	I/031	6	0.633673469387755
38027	I/031	3	0.58265306122449
38027	I/031	2	0.460204081632653
38023	I/032	10	4.05204081632653
38023	I/032	3	0.756122448979592
38118	I/033	3	2.05204081632653
38118	I/033	2	0.95
38118	I/033	2	1.84795918367347
38118	I/033	2	1.13367346938776
38118	I/033	2	1.47040816326531
38118	I/033	2	1.73571428571429
38118	I/033	2	1.50102040816326
38107	I/034	11	1.38877551020408
38107	I/034	10	1.41938775510204
38107	I/034	6	1.13367346938776
38107	I/034	6	1.7969387755102
38107	I/034	7	2.24591836734694
38107	I/034	7	2.45
38107	I/034	5	2.66428571428571
38147	I/035	6	1.98061224489796
38147	I/035	2	1.51122448979592
38147	I/035	2	1.25612244897959
38147	I/035	0	1.59285714285714
38147	I/035	1	1.42959183673469
38147	I/035	2	2.32755102040816
38147	I/035	2	2.17448979591837
38170	I/036	4	3.30714285714286
38170	I/036	2	1.81734693877551
38241	I/037	9	5.6234693877551
38241	I/037	6	4.38877551020408
38241	I/037	9	3.23571428571429
38241	I/037	6	2.54183673469388
38241	I/037	5	2.93979591836735
38241	I/037	3	3.71530612244898
38241	I/037	2	2.40918367346939
38251	I/038	2	3.32755102040816
38251	I/038	3	3.1030612244898
38251	I/038	3	2.53163265306122
38251	I/038	3	2.56224489795918
38251	I/038	4	3.24591836734694
38251	I/038	2	3.22551020408163
38251	I/038	1	2.2765306122449
38299	I/039	7	5.20510204081633
38299	I/039	11	2.7969387755102
38299	I/039	10	2.88877551020408
38299	I/039	7	2.14387755102041
38299	I/039	10	3.20510204081633
38299	I/039	11	3.21530612244898
38299	I/039	8	2.6234693877551
38324	I/040	18	3.56224489795918
38324	I/040	12	3.13367346938775
38324	I/040	9	2.99081632653061
38324	I/040	9	2.93979591836735
38324	I/040	9	3.06224489795918
38324	I/040	6	2.87857142857143
38324	I/040	4	2.26632653061224
38386	I/041	8	2.51122448979592
38386	I/041	9	3.00102040816326
38386	I/041	7	3.57244897959184
38386	I/041	9	2.1030612244898
38386	I/041	4	2.89897959183673
38386	I/041	4	NA
38386	I/041	10	3.69489795918367
38487	I/042	5	3.18469387755102
38487	I/042	4	1.85816326530612
38502	I/043	7	3.55204081632653
38502	I/043	5	2.93979591836735
38502	I/043	5	2.91938775510204
38502	I/043	5	2.75612244897959
38502	I/043	NA	NA
38522	I/044	13	3.09285714285714
38522	I/044	16	3.58265306122449
38529	I/045	2	2.80714285714286
38529	I/045	4	2.56224489795918
38529	I/045	6	1.93979591836735
38529	I/045	6	2.93979591836735
38529	I/045	6	2.75612244897959
38529	I/045	7	2.89897959183673
38529	I/045	3	3.6030612244898
38603	I/046	2	1.80714285714286
38603	I/046	1	1.88877551020408
38603	I/046	1	2.2765306122449
38603	I/046	0	1.80714285714286
38631	I/047	6	1.90918367346939
38631	I/047	6	1.66428571428571
38631	I/047	2	2.02142857142857
38631	I/047	2	1.13367346938776
38631	I/047	4	1.74591836734694
38631	I/047	3	1.1030612244898
38631	I/047	2	1.40918367346939
38716	I/048	4	0.847959183673469
38716	I/048	2	2.00102040816327
38716	I/048	1	1.55204081632653
38716	I/048	0	1.67448979591837
38716	I/048	1	0.95
38716	I/048	0	1.51122448979592
38716	I/048	2	1.1030612244898
38780	I/049	8	1.84795918367347
38780	I/049	7	1.51122448979592
38780	I/049	5	2.16428571428571
38780	I/049	3	2.00102040816327
38808	I/050	7	1.41938775510204
38808	I/050	7	1.81734693877551
38808	I/050	8	1.30714285714286
38808	I/050	6	1.63367346938776
38808	I/050	3	1.26632653061225
38881	I/051	6	1.16428571428571
38881	I/051	6	1.67448979591837
38881	I/051	6	1.05204081632653
38881	I/051	6	1.1030612244898
38881	I/051	0	0.470408163265306
38881	I/051	0	1.46020408163265
38881	I/051	2	0.21530612244898
38902	I/052	6	0.521428571428571
38902	I/052	5	0.490816326530612
38902	I/052	4	0.960204081632653
38902	I/052	5	0.562244897959184
38902	I/052	7	0.745918367346939
38902	I/052	7	0.541836734693877
38902	I/052	6	0.960204081632653
38930	I/053	10	0.745918367346939
38930	I/053	1	0.725510204081633
38930	I/053	3	0.123469387755102
38930	I/053	3	0.603061224489796
38930	I/053	6	0.766326530612245
38930	I/053	2	0.735714285714286
38930	I/053	1	0.429591836734694
38932	I/054	15	0.674489795918367
38932	I/054	14	0.276530612244898
38932	I/054	14	1.31734693877551
38932	I/054	9	0.654081632653061
38932	I/054	8	0.868367346938775
38932	I/054	7	NA
38932	I/054	4	NA
38936	I/055	9	0.613265306122449
38936	I/055	5	0.745918367346939
38936	I/055	0	0.501020408163265
39069	I/056	11	0.490816326530612
39069	I/056	12	0.511224489795918
39069	I/056	4	0.756122448979592
39069	I/056	6	0.511224489795918
39069	I/056	5	0.745918367346939
39069	I/056	5	0.745918367346939
39069	I/056	5	1.00102040816327
39055	I/057	16	2.04183673469388
39055	I/057	12	2.43979591836735
39055	I/057	15	1.88877551020408
39055	I/057	16	1.95
39055	I/057	18	1.66428571428571
39055	I/057	14	2.47040816326531
39055	I/057	14	2.02142857142857
39115	I/058	9	0.786734693877551
39115	I/058	10	0.694897959183673
39115	I/058	5	1.17448979591837
39115	I/058	2	0.735714285714286
39115	I/058	4	0.694897959183673
39115	I/058	1	0.796938775510204
39115	I/058	9	0.980612244897959
39181	I/059	16	1.31734693877551
39181	I/059	12	1.2969387755102
39181	I/059	9	1.08265306122449
39181	I/059	14	0.980612244897959
39181	I/059	10	0.541836734693877
39181	I/059	15	2.19489795918367
39181	I/059	12	1.11326530612245
39210	I/060	5	1.40918367346939
39210	I/060	12	1.55204081632653
39210	I/060	8	1.34795918367347
39210	I/060	12	1.32755102040816
39210	I/060	7	1.38877551020408
39210	I/060	10	1.26632653061225
39210	I/060	7	1.65408163265306
39292	I/061	12	5.06224489795918
39292	I/061	13	2.7765306122449
39292	I/061	12	0.521428571428571
39292	I/061	12	0.45
39292	I/061	13	0.960204081632653
39292	I/061	10	0.980612244897959
39404	I/062	4	1.26632653061225
39460	I/063	10	1.22551020408163
39460	I/063	6	1.01122448979592
39460	I/063	2	0.980612244897959
39511	I/064	9	0.613265306122449
39511	I/064	9	0.766326530612245
39511	I/064	6	0.694897959183673
39511	I/064	1	0.68469387755102
39511	I/064	1	0.562244897959184
39511	I/064	1	0.898979591836735
39534	I/065	5	0.919387755102041
39534	I/065	1	1.20510204081633
39534	I/065	1	0.939795918367347
39534	I/065	4	1.04183673469388
39534	I/065	0	1.04183673469388
39534	I/065	2	1.28673469387755
39534	I/065	1	1.17448979591837
39787	I/066	5	0.95
39787	I/066	6	0.572448979591837
39787	I/066	10	1.15408163265306
39787	I/066	6	0.807142857142857
39787	I/066	6	1.05204081632653
39787	I/066	9	1.20510204081633
39787	I/066	11	1.33775510204082
39778	I/067	14	1.26632653061225
39778	I/067	7	1.39897959183673
39778	I/067	6	1.38877551020408
39778	I/067	7	1.20510204081633
39778	I/067	7	0.756122448979592
39778	I/067	5	1.07244897959184
39778	I/067	5	0.888775510204082
39857	I/068	12	1.34795918367347
39857	I/068	7	1.2969387755102
39857	I/068	6	1.33775510204082
39857	I/068	7	1.56224489795918
39857	I/068	8	1.48061224489796
39857	I/068	9	1.03163265306122
39911	I/069	11	1.2969387755102
39911	I/069	8	1.05204081632653
39911	I/069	6	1.13367346938776
39911	I/069	7	0.735714285714286
39911	I/069	10	1.03163265306122
39911	I/069	7	1.39897959183673
39911	I/069	8	1.65408163265306
39935	I/070	8	1.08265306122449
39935	I/070	4	1.02142857142857
39935	I/070	1	1.01122448979592
39935	I/070	2	1.21530612244898
39936	I/071	10	1.55204081632653
39936	I/071	3	NA
39936	I/071	0	1.58265306122449
39955	I/072	8	0.990816326530612
39955	I/072	8	1.15408163265306
39955	I/072	9	0.664285714285714
39955	I/072	6	1.15408163265306
39955	I/072	7	1.54183673469388
39955	I/072	8	2.68469387755102
39955	I/072	6	1.38877551020408
39962	I/073	8	1.93979591836735
39962	I/073	5	1.32755102040816
39962	I/073	5	1.36836734693878
39962	I/073	1	1.24591836734694
40080	I/074	7	1.86836734693878
40080	I/074	6	1.85816326530612
40080	I/074	6	1.56224489795918
40080	I/074	7	1.38877551020408
40080	I/074	6	2.2765306122449
40080	I/074	6	2.61326530612245
40080	I/074	3	3.64387755102041
40270	I/075	15	1.73571428571429
40270	I/075	13	3.48061224489796
40270	I/075	15	3.24591836734694
40270	I/075	16	3.45
40270	I/075	17	3.85816326530612
40270	I/075	17	3.73571428571429
40270	I/075	23	5.08265306122449
40291	I/076	5	1.57244897959184
40291	I/076	2	1.38877551020408
40291	I/076	1	1.71530612244898
40291	I/076	1	1.1030612244898
40291	I/076	0	NA
40290	I/077	5	2.03163265306122
40290	I/077	6	1.95
40290	I/077	10	2.30714285714286
40290	I/077	8	3.42959183673469
40290	I/077	10	3.41938775510204
40290	I/077	8	3.00102040816326
40290	I/077	8	2.16428571428571
40322	I/078	12	0.501020408163265
40322	I/078	13	0.735714285714286
40322	I/078	8	0.756122448979592
40322	I/078	8	0.643877551020408
40322	I/078	5	0.745918367346939
40322	I/078	7	1.07244897959184
40322	I/078	2	0.664285714285714
40393	I/079	2	0.960204081632653
40393	I/079	0	1.43979591836735
40393	I/079	0	1.31734693877551
40393	I/079	2	1.45
40393	I/079	8	1.51122448979592
40393	I/079	5	1.99081632653061
40393	I/079	5	1.47040816326531
40392	I/080	7	1.67448979591837
40392	I/080	8	2.2765306122449
40392	I/080	6	1.22551020408163
40392	I/080	6	1.7765306122449
40392	I/080	5	1.97040816326531
40392	I/080	7	1.53163265306122
40392	I/080	6	1.25612244897959
40431	I/081	5	1.38877551020408
40431	I/081	1	1.55204081632653
40583	I/082	4	1.46020408163265
40583	I/082	9	1.34795918367347
40583	I/082	8	1.48061224489796
40583	I/082	5	1.53163265306122
40583	I/082	4	2.55204081632653
40583	I/082	4	1.18469387755102
40583	I/082	2	1.37857142857143
40584	I/083	6	1.55204081632653
40584	I/083	0	1.1030612244898
40584	I/083	1	0.745918367346939
40584	I/083	1	1.48061224489796
40654	I/084	7	0.898979591836735
40654	I/084	3	0.776530612244898
40654	I/084	2	0.71530612244898
40788	I/085	10	2.21530612244898
40788	I/085	6	1.50102040816326
40788	I/085	1	1.28673469387755
40788	I/085	8	1.15408163265306
40788	I/085	3	1.56224489795918
40868	I/086	4	1.00102040816327
40868	I/086	2	NA
40868	I/086	2	1.15408163265306
40868	I/086	1	1.02142857142857
40868	I/086	0	0.878571428571428
40935	I/087	5	1.46020408163265
40935	I/087	4	1.18469387755102
40935	I/087	5	1.20510204081633
40935	I/087	4	0.827551020408163
40935	I/087	3	0.776530612244898
40935	I/087	3	1.81734693877551
40946	I/088	2	1.56224489795918
40946	I/088	1	1.47040816326531
40958	I/089	2	1.09285714285714
40958	I/089	2	NA
40958	I/089	1	1.36836734693878
40958	I/089	1	1.53163265306122
41075	I/090	7	1.63367346938776
41075	I/090	2	1.6030612244898
41075	I/090	2	1.6234693877551
41075	I/090	2	1.51122448979592
41081	I/091	12	1.89897959183673
41081	I/091	12	1.22551020408163
41081	I/091	11	2.32755102040816
41081	I/091	5	1.39897959183673
41081	I/091	2	2.05204081632653
41081	I/091	3	1.81734693877551
41081	I/091	3	1.76632653061224
41254	I/092	10	1.43979591836735
41254	I/092	12	1.95
41254	I/092	10	2.21530612244898
41254	I/092	10	2.24591836734694
41262	I/093	3	1.58265306122449
41262	I/093	4	1.43979591836735
41262	I/093	4	1.14387755102041
41262	I/093	3	1.57244897959184
41262	I/093	3	1.46020408163265
41307	I/094	11	1.43979591836735
41307	I/094	10	1.41938775510204
41307	I/094	15	1.70510204081633
41307	I/094	8	1.83775510204082
41307	I/094	9	1.2969387755102
41307	I/094	9	1.95
41307	I/094	3	1.02142857142857
41333	I/095	12	1.24591836734694
41333	I/095	6	0.603061224489796
41333	I/095	2	1.39897959183673
41333	I/095	8	1.24591836734694
41333	I/095	13	1.14387755102041
41333	I/095	11	0.929591836734694
41333	I/095	9	1.89897959183673
41336	I/096	11	0.654081632653061
41336	I/096	2	1.02142857142857
41336	I/096	7	1.33775510204082
41336	I/096	5	1.1234693877551
41336	I/096	6	1.22551020408163
41336	I/096	7	1.75612244897959
41336	I/096	6	0.623469387755102
41394	I/097	11	1.72551020408163
41394	I/097	14	1.68469387755102
41394	I/097	9	1.69489795918367
41394	I/097	10	0.939795918367347
41394	I/097	9	1.97040816326531
41394	I/097	6	1.20510204081633
41394	I/097	6	1.34795918367347
41407	I/098	5	0.592857142857143
41407	I/098	8	1.11326530612245
41407	I/098	8	0.735714285714286
41407	I/098	8	1.03163265306122
41407	I/098	8	0.796938775510204
41656	I/099	6	1.19489795918367
41656	I/099	6	1.01122448979592
41656	I/099	6	1.1030612244898
41656	I/099	5	1.17448979591837
41656	I/099	5	1.82755102040816
41656	I/099	5	1.35816326530612
41656	I/099	6	1.49081632653061
41662	I/100	14	3.80714285714286
41662	I/100	10	2.98061224489796
41662	I/100	9	2.36836734693878
41662	I/100	9	2.09285714285714
41662	I/100	9	2.67448979591837
41662	I/100	9	2.67448979591837
41662	I/100	8	2.84795918367347
41686	I/101	7	1.6234693877551
41686	I/101	6	1.50102040816326
41686	I/101	6	1.48061224489796
41686	I/101	11	1.46020408163265
41686	I/101	7	1.52142857142857
41686	I/101	7	1.41938775510204
41686	I/101	8	1.40918367346939
41814	I/102	4	1.08265306122449
41814	I/102	2	1.66428571428571
41814	I/102	2	1.35816326530612
41814	I/102	2	1.2969387755102
41814	I/102	1	1.41938775510204
41956	I/103	5	1.64387755102041
41956	I/103	5	1.7765306122449
41956	I/103	4	1.41938775510204
41956	I/103	4	2.7969387755102
41956	I/103	4	2.19489795918367
41956	I/103	5	1.46020408163265
41956	I/103	4	1.21530612244898
42012	I/104	8	1.43979591836735
42012	I/104	5	1.6234693877551
42012	I/104	4	1.84795918367347
42012	I/104	3	1.97040816326531
42054	I/105	12	2.32755102040816
42054	I/105	6	2.20510204081633
42084	I/106	1	1.40918367346939
42084	I/106	4	1.6234693877551
42084	I/106	0	2.00102040816327
42084	I/106	0	1.21530612244898
42084	I/106	2	1.19489795918367
42084	I/106	2	1.58265306122449
42084	I/106	0	1.36836734693878
42085	I/107	8	5.72551020408163
42085	I/107	5	1.92959183673469
42085	I/107	5	1.45
42085	I/107	5	1.48061224489796
42085	I/107	5	1.31734693877551
42085	I/107	6	1.64387755102041
42085	I/107	4	2.1234693877551
42164	I/108	6	1.39897959183673
42164	I/108	7	0.919387755102041
42164	I/108	7	1.11326530612245
42164	I/108	7	1.1030612244898
42164	I/108	7	1.19489795918367
42164	I/108	6	1.68469387755102
42164	I/108	5	1.50102040816326
42184	I/109	11	1.84795918367347
42184	I/109	12	1.71530612244898
42184	I/109	9	2.02142857142857
42184	I/109	10	1.33775510204082
42184	I/109	10	1.51122448979592
42184	I/109	6	1.61326530612245
42184	I/109	6	1.61326530612245
42248	I/110	11	1.7765306122449
42248	I/110	5	1.16428571428571
42248	I/110	5	0.919387755102041
42248	I/110	5	1.19489795918367
42248	I/110	5	0.929591836734694
42248	I/110	3	1.07244897959184
42258	I/111	6	0.898979591836735
42258	I/111	5	1.03163265306122
42250	I/112	8	1.55204081632653
42250	I/112	9	1.33775510204082
42250	I/112	7	1.07244897959184
42250	I/112	5	1.19489795918367
42250	I/112	5	0.95
42250	I/112	5	1.45
42250	I/112	6	1.43979591836735
42326	I/113	8	0.970408163265306
42326	I/113	5	0.888775510204082
42326	I/113	3	1.33775510204082
42326	I/113	5	1.20510204081633
42554	I/114	12	0.766326530612245
42554	I/114	8	0.756122448979592
42554	I/114	12	0.705102040816327
42554	I/114	12	0.735714285714286
42554	I/114	13	0.68469387755102
42554	I/114	12	0.776530612244898
42554	I/114	12	1.13367346938776
42549	I/115	5	1.1030612244898
42549	I/115	4	1.56224489795918
42549	I/115	5	2.33775510204082
42549	I/115	5	1.7969387755102
42549	I/115	6	1.46020408163265
42549	I/115	5	0.95
42550	I/116	8	2.32755102040816
42560	I/117	11	2.46020408163265
42560	I/117	15	15.9908163265306
42560	I/117	18	8.92959183673469
42560	I/117	14	4.23571428571428
42560	I/117	11	4.56224489795918
42560	I/117	12	2.16428571428571
42560	I/117	10	2.30714285714286
42770	I/118	15	1.38877551020408
42770	I/118	10	1.2969387755102
42770	I/118	10	1.47040816326531
42770	I/118	8	1.93979591836735
42770	I/118	8	1.48061224489796
42770	I/118	8	1.49081632653061
42770	I/118	8	2.01122448979592
42828	I/119	6	2.03163265306122
42828	I/119	3	1.41938775510204
42828	I/119	3	2.1030612244898
42828	I/119	2	1.83775510204082
42828	I/119	2	1.37857142857143
42828	I/119	2	2.05204081632653
42896	I/120	6	1.39897959183673
42896	I/120	4	1.1234693877551
42896	I/120	4	1.38877551020408
42896	I/120	3	1.43979591836735
42896	I/120	2	1.41938775510204
42896	I/120	1	1.55204081632653
42896	I/120	0	1.24591836734694
43016	I/121	0	3.68469387755102
43016	I/121	0	2.21530612244898
43016	I/121	0	2.01122448979592
43016	I/121	1	1.82755102040816
43016	I/121	1	2.37857142857143
43016	I/121	1	1.74591836734694
43016	I/121	1	2.33775510204082
43092	I/122	4	1.66428571428571
43092	I/122	5	1.71530612244898
43092	I/122	4	1.88877551020408
43235	I/123	10	2.2765306122449
43235	I/123	6	2.6030612244898
43235	I/123	5	2.31734693877551
43235	I/123	5	1.95
43339	I/124	11	1.74591836734694
43339	I/124	6	1.13367346938776
43339	I/124	6	1.53163265306122
43339	I/124	7	1.88877551020408
43339	I/124	7	1.7765306122449
43339	I/124	7	1.90918367346939
43339	I/124	8	2.25612244897959
43480	I/125	6	2.37857142857143
43480	I/125	7	1.54183673469388
43480	I/125	4	2.2969387755102
43501	I/126	7	1.41938775510204
43501	I/126	9	1.42959183673469
43501	I/126	7	1.24591836734694
43501	I/126	2	1.54183673469388
43501	I/126	2	1.45
43528	I/127	12	2.1234693877551
43528	I/127	10	5.81734693877551
43528	I/127	11	5.24591836734694
43528	I/127	6	5.20510204081633
43528	I/127	10	2.89897959183673
43528	I/127	6	1.6030612244898
43528	I/127	7	1.40918367346939
43561	I/128	9	1.99081632653061
43561	I/128	8	1.87857142857143
43561	I/128	7	1.87857142857143
43561	I/128	5	1.40918367346939
43561	I/128	5	2.21530612244898
43561	I/128	4	1.52142857142857
43561	I/128	4	2.05204081632653
43725	I/129	4	2.84795918367347
43725	I/129	4	2.82755102040816
43725	I/129	16	3.04183673469388
43725	I/129	17	2.43979591836735
43853	I/130	8	2.28673469387755
43853	I/130	5	NA
43853	I/130	15	1.66428571428571
43853	I/130	18	2.2969387755102
43853	I/130	17	3.01122448979592
43853	I/130	18	3.65408163265306
43853	I/130	17	3.28673469387755
43913	I/131	11	2.08265306122449
43913	I/131	6	1.73571428571429
43913	I/131	8	2.91938775510204
43913	I/131	8	1.65408163265306
43913	I/131	7	3.09285714285714
43913	I/131	7	1.32755102040816
43913	I/131	6	2.03163265306122
43979	I/132	9	1.16428571428571
43979	I/132	9	2.33775510204082
43979	I/132	9	2.72551020408163
43979	I/132	9	2.63367346938775
43979	I/132	9	2.37857142857143
43979	I/132	6	2.84795918367347
43979	I/132	6	3.69489795918367
44047	I/133	10	1.35816326530612
44047	I/133	8	1.46020408163265
44047	I/133	9	1.87857142857143
44047	I/133	9	1.96020408163265
44047	I/133	12	2.24591836734694
44047	I/133	8	2.26632653061224
44047	I/133	11	2.32755102040816
44319	I/134	3	1.97040816326531
44319	I/134	3	2.21530612244898
44344	I/135	11	2.04183673469388
44344	I/135	7	2.93979591836735
44344	I/135	12	2.49081632653061
44344	I/135	12	2.48061224489796
44344	I/135	11	3.16428571428571
44544	I/136	6	1.65408163265306
44544	I/136	7	1.78673469387755
44544	I/136	8	1.67448979591837
44544	I/136	7	1.01122448979592
44544	I/136	7	0.960204081632653
44544	I/136	5	0.847959183673469
44544	I/136	5	0.980612244897959
44742	I/137	9	0.827551020408163
44742	I/137	7	0.939795918367347
44742	I/137	2	0.71530612244898
44742	I/137	1	0.745918367346939
44742	I/137	1	0.71530612244898
44742	I/137	0	0.95
44742	I/137	0	0.674489795918367
44834	I/138	6	0.347959183673469
44834	I/138	9	0.735714285714286
44834	I/138	6	0.68469387755102
44834	I/138	1	0.623469387755102
44834	I/138	8	0.613265306122449
44834	I/138	6	0.919387755102041
44834	I/138	6	0.71530612244898
44922	I/139	11	1.91938775510204
44922	I/139	10	1.06224489795918
44922	I/139	10	0.980612244897959
44922	I/139	11	2.15408163265306
44974	I/140	8	1.06224489795918
44974	I/140	9	0.888775510204082
44974	I/140	8	1.2969387755102
44974	I/140	6	1.38877551020408
44974	I/140	8	1.14387755102041
44974	I/140	6	1.45
44974	I/140	6	1.24591836734694
44988	I/141	11	0.980612244897959
44988	I/141	1	1.00102040816327
44988	I/141	5	0.939795918367347
44988	I/141	4	0.898979591836735
44988	I/141	4	1.17448979591837
44988	I/141	0	1.03163265306122
44988	I/141	0	0.735714285714286
45072	I/142	14	1.98061224489796
45072	I/142	19	NA
45072	I/142	16	1.65408163265306
45072	I/142	15	1.70510204081633
45072	I/142	16	1.93979591836735
45072	I/142	10	2.31734693877551
45072	I/142	12	2.2969387755102
45095	I/143	10	0.592857142857143
45095	I/143	9	0.501020408163265
45095	I/143	6	0.480612244897959
45095	I/143	10	0.745918367346939
45095	I/143	6	0.766326530612245
45095	I/143	6	0.888775510204082
45095	I/143	6	1.68469387755102
45206	I/144	9	1.30714285714286
45206	I/144	2	0.807142857142857
45206	I/144	3	1.18469387755102
45206	I/144	1	1.86836734693878
45206	I/144	0	1.34795918367347
45273	I/145	6	0.95
45273	I/145	6	1.46020408163265
45273	I/145	5	1.7765306122449
45273	I/145	5	1.36836734693878
45273	I/145	5	1.70510204081633
45273	I/145	5	NA
45273	I/145	5	NA
45302	I/146	8	0.807142857142857
45302	I/146	7	1.40918367346939
45302	I/146	7	1.84795918367347
45302	I/146	0	1.08265306122449
45302	I/146	0	1.07244897959184
45308	I/147	10	0.868367346938775
45308	I/147	6	0.909183673469388
45308	I/147	7	1.1030612244898
45308	I/147	6	1.2765306122449
45308	I/147	7	1.46020408163265
45308	I/147	7	1.64387755102041
45308	I/147	7	1.38877551020408
45360	I/148	9	1.66428571428571
45360	I/148	8	1.09285714285714
45360	I/148	2	1.30714285714286
45360	I/148	3	1.21530612244898
45360	I/148	3	1.22551020408163
45360	I/148	2	1.64387755102041
45360	I/148	2	1.61326530612245
45940	I/149	10	1.37857142857143
45940	I/149	9	1.87857142857143
45940	I/149	6	2.16428571428571
45940	I/149	4	2.31734693877551
45940	I/149	5	2.65408163265306
45940	I/149	5	3.69489795918367
45940	I/149	4	2.59285714285714
46403	I/150	11	1.7969387755102
46403	I/150	11	1.84795918367347
46403	I/150	4	1.18469387755102
46403	I/150	0	2.03163265306122
46403	I/150	3	1.53163265306122
46403	I/150	0	1.73571428571429
46403	I/150	3	1.85816326530612
46453	I/151	11	1.93979591836735
46453	I/151	2	1.61326530612245
46453	I/151	2	1.59285714285714
46453	I/151	3	1.31734693877551
46453	I/151	1	0.81734693877551
46453	I/151	8	0.643877551020408
46453	I/151	1	0.745918367346939
46554	I/152	12	0.847959183673469
46554	I/152	2	0.81734693877551
46554	I/152	0	0.796938775510204
46554	I/152	0	1.04183673469388
46554	I/152	1	0.990816326530612
46554	I/152	1	0.81734693877551
46554	I/152	0	0.643877551020408
46876	I/153	7	1.68469387755102
46876	I/153	7	2.19489795918367
46876	I/153	7	2.89897959183673
46876	I/153	5	1.6030612244898
46876	I/153	5	1.83775510204082
46876	I/153	5	1.91938775510204
46876	I/153	5	2.02142857142857
46877	I/154	6	1.73571428571429
46877	I/154	11	2.28673469387755
46877	I/154	10	1.76632653061224
46877	I/154	5	2.19489795918367
46877	I/154	5	1.7765306122449
46877	I/154	5	2.00102040816327
46877	I/154	5	2.11326530612245
47057	I/155	8	1.08265306122449
47057	I/155	11	1.84795918367347
47057	I/155	8	2.05204081632653
47057	I/155	7	2.07244897959184
47057	I/155	5	3.02142857142857
47057	I/155	5	3.03163265306122
47113	I/156	6	2.89897959183673
47113	I/156	6	2.7765306122449
47113	I/156	5	3.61326530612245
47113	I/156	7	2.70510204081633
47113	I/156	6	2.55204081632653
47113	I/156	5	2.85816326530612
47113	I/156	5	3.09285714285714
47150	I/157	4	1.96020408163265
47150	I/157	3	2.05204081632653
47171	I/158	8	2.08265306122449
47171	I/158	5	1.93979591836735
47174	I/159	8	1.46020408163265
47174	I/159	3	1.99081632653061
47174	I/159	1	2.07244897959184
47372	I/160	4	1.2765306122449
47372	I/160	6	1.76632653061224
47350	I/161	5	1.73571428571429
47350	I/161	5	2.23571428571429
47350	I/161	5	2.24591836734694
47350	I/161	4	2.22551020408163
47350	I/161	4	2.47040816326531
47350	I/161	5	2.56224489795918
47519	I/162	4	1.23571428571429
47519	I/162	3	1.48061224489796
47519	I/162	4	1.6234693877551
47519	I/162	4	1.7969387755102
47519	I/162	5	1.97040816326531
47519	I/162	1	3.15408163265306
47519	I/162	1	0.909183673469388
47645	I/163	4	0.623469387755102
47645	I/163	6	0.552040816326531
47645	I/163	7	0.613265306122449
47645	I/163	5	0.725510204081633
47645	I/163	6	1.08265306122449
47645	I/163	5	1.64387755102041
47645	I/163	4	0.960204081632653
47659	I/164	3	0.521428571428571
47659	I/164	6	0.58265306122449
47659	I/164	3	0.58265306122449
47659	I/164	3	0.480612244897959
47659	I/164	2	0.347959183673469
47714	I/165	4	0.613265306122449
47714	I/165	3	0.919387755102041
47759	I/166	10	0.735714285714286
47759	I/166	2	0.654081632653061
47832	I/167	10	1.08265306122449
47832	I/167	11	0.725510204081633
47832	I/167	8	0.562244897959184
47832	I/167	7	0.286734693877551
47832	I/167	10	0.705102040816327
47832	I/167	10	0.725510204081633
47832	I/167	14	0.878571428571428
47851	I/168	4	0.654081632653061
47851	I/168	4	0.562244897959184
47851	I/168	3	0.939795918367347
47854	I/169	7	2.67448979591837
47854	I/169	9	4.36836734693877
47854	I/169	8	3.49081632653061
47854	I/169	7	3.16428571428571
47854	I/169	7	2.52142857142857
47854	I/169	12	2.74591836734694
47854	I/169	10	2.25612244897959
47875	I/170	8	1.18469387755102
47875	I/170	6	0.847959183673469
47875	I/170	4	0.71530612244898
47875	I/170	4	0.960204081632653
47875	I/170	6	0.623469387755102
47875	I/170	2	0.58265306122449
47871	I/171	16	2.02142857142857
47871	I/171	13	2.13367346938776
47871	I/171	11	1.52142857142857
47871	I/171	11	2.42959183673469
47871	I/171	11	2.13367346938776
47871	I/171	11	2.95
47871	I/171	10	2.6030612244898
47977	I/172	10	0.552040816326531
47977	I/172	6	0.756122448979592
47977	I/172	6	0.623469387755102
47977	I/172	5	0.674489795918367
47977	I/172	3	1.16428571428571
47977	I/172	4	1.04183673469388
47977	I/172	3	1.04183673469388
48023	I/173	3	0.929591836734694
48023	I/173	3	1.58265306122449
48023	I/173	2	1.36836734693878
48023	I/173	1	2.68469387755102
48023	I/173	3	1.18469387755102
48023	I/173	3	1.46020408163265
48233	I/174	7	1.00102040816327
48233	I/174	3	0.745918367346939
48233	I/174	2	1.30714285714286
48330	I/175	7	0.898979591836735
48330	I/175	5	0.81734693877551
48330	I/175	5	2.07244897959184
48330	I/175	5	1.00102040816327
48330	I/175	5	1.30714285714286
48350	I/176	16	3.08265306122449
48350	I/176	11	1.82755102040816
48350	I/176	11	1.6234693877551
48350	I/176	7	1.35816326530612
48350	I/176	5	1.66428571428571
48350	I/176	3	1.75612244897959
48374	I/177	6	1.38877551020408
48374	I/177	4	1.41938775510204
48374	I/177	2	1.03163265306122
48374	I/177	4	1.28673469387755
48374	I/177	3	2.03163265306122
48571	I/178	6	1.03163265306122
48571	I/178	3	1.02142857142857
48856	I/179	8	1.19489795918367
48856	I/179	4	1.69489795918367
48856	I/179	2	1.51122448979592
48910	I/180	5	1.76632653061224
48910	I/180	8	1.74591836734694
48910	I/180	5	1.15408163265306
48910	I/180	4	1.36836734693878
48910	I/180	3	1.25612244897959
48910	I/180	1	1.46020408163265
48910	I/180	1	1.74591836734694
49067	I/181	13	2.99081632653061
49067	I/181	13	3.08265306122449
49067	I/181	8	3.09285714285714
49067	I/181	6	2.88877551020408
49067	I/181	7	2.2765306122449
49067	I/181	5	1.78673469387755
49067	I/181	5	2.34795918367347
49126	I/182	7	2.53163265306122
49126	I/182	6	3.34795918367347
49126	I/182	5	3.67448979591837
49147	I/183	5	1.7765306122449
49147	I/183	7	1.7765306122449
49147	I/183	5	1.80714285714286
49147	I/183	11	0.960204081632653
49147	I/183	13	1.80714285714286
49147	I/183	12	2.6030612244898
49147	I/183	10	3.19489795918367
49328	I/184	11	1.68469387755102
49328	I/184	11	1.75612244897959
49328	I/184	6	NA
49328	I/184	6	1.24591836734694
49328	I/184	5	1.74591836734694
49328	I/184	5	1.63367346938776
49328	I/184	4	1.74591836734694
49649	I/185	7	2.51122448979592
49649	I/185	2	2.67448979591837
49803	I/186	7	1.31734693877551
49803	I/186	6	1.59285714285714
49803	I/186	7	1.50102040816326
49803	I/186	5	1.55204081632653
49803	I/186	6	1.72551020408163
49803	I/186	6	2.14387755102041
49803	I/186	5	1.96020408163265
50203	I/187	6	1.13367346938776
50203	I/187	3	1.25612244897959
50203	I/187	3	1.23571428571429
50207	I/188	7	1.39897959183673
50207	I/188	4	1.30714285714286
50207	I/188	2	1.36836734693878
50207	I/188	4	2.00102040816327
50207	I/188	3	1.82755102040816
50273	I/189	9	1.71530612244898
50273	I/189	3	1.2765306122449
50273	I/189	3	1.53163265306122
50273	I/189	1	1.49081632653061
50273	I/189	2	1.34795918367347
50273	I/189	2	4.33775510204082
50452	I/190	10	0.562244897959184
50452	I/190	5	0.858163265306122
50452	I/190	4	0.909183673469388
50655	I/191	13	0.960204081632653
50655	I/191	14	0.796938775510204
50655	I/191	12	0.858163265306122
50655	I/191	13	0.807142857142857
50655	I/191	13	0.745918367346939
50655	I/191	7	0.766326530612245
50655	I/191	7	0.81734693877551
50932	I/192	3	0.970408163265306
50932	I/192	4	0.837755102040816
50932	I/192	6	0.847959183673469
50932	I/192	4	0.939795918367347
50932	I/192	5	0.827551020408163
50932	I/192	3	0.81734693877551
50932	I/192	4	0.827551020408163
51051	I/193	5	1.00102040816327
51051	I/193	4	0.960204081632653
51051	I/193	5	1.1030612244898
51051	I/193	6	1.21530612244898
51051	I/193	7	1.20510204081633
51051	I/193	6	0.756122448979592
51051	I/193	5	0.858163265306122

## Sheet: Fig 1E
PatientID	StudyID	ICUSurvival	MDA
36382	I/004	1	NA
36382	I/004	1	NA
36382	I/004	1	NA
36382	I/004	1	NA
36382	I/004	1	NA
36382	I/004	1	NA
36382	I/004	1	NA
36392	I/005	1	NA
36392	I/005	1	NA
36392	I/005	1	NA
36392	I/005	1	NA
36392	I/005	1	NA
36392	I/005	1	NA
36392	I/005	1	NA
36630	I/006	1	NA
36630	I/006	1	NA
36630	I/006	1	NA
36630	I/006	1	NA
36630	I/006	1	NA
36630	I/006	1	NA
36630	I/006	1	NA
36618	I/007	1	NA
36618	I/007	1	NA
36618	I/007	1	NA
36618	I/007	1	NA
36618	I/007	1	NA
36618	I/007	1	NA
36618	I/007	1	NA
36635	I/008	1	NA
36635	I/008	1	NA
36635	I/008	1	NA
36635	I/008	1	NA
36635	I/008	1	NA
36635	I/008	1	NA
36635	I/008	1	NA
36213	I/009	0	NA
36213	I/009	0	NA
36213	I/009	0	NA
36213	I/009	0	NA
36213	I/009	0	NA
36213	I/009	0	NA
36213	I/009	0	NA
36721	I/010	1	NA
36721	I/010	1	NA
36773	I/011	1	NA
36773	I/011	1	NA
36773	I/011	1	NA
36773	I/011	1	NA
36153	I/012	1	NA
36814	I/013	0	NA
36814	I/013	0	NA
36855	I/014	0	NA
36855	I/014	0	NA
36855	I/014	0	NA
36855	I/014	0	NA
36855	I/014	0	NA
36855	I/014	0	NA
36855	I/014	0	NA
36842	I/015	1	NA
36842	I/015	1	NA
36842	I/015	1	NA
36842	I/015	1	NA
36842	I/015	1	NA
36842	I/015	1	NA
36842	I/015	1	NA
36962	I/016	0	1.21530612244898
36962	I/016	0	1.40918367346939
36962	I/016	0	1.84795918367347
36962	I/016	0	1.65408163265306
36972	I/017	1	2.54183673469388
36972	I/017	1	1.50102040816326
36972	I/017	1	4.98061224489796
36972	I/017	1	3.08265306122449
36972	I/017	1	4.59285714285714
36972	I/017	1	1.95
36972	I/017	1	1.84795918367347
37051	I/018	1	3.00102040816326
37051	I/018	1	NA
37051	I/018	1	0.960204081632653
37051	I/018	1	1.16428571428571
37051	I/018	1	1.43979591836735
37051	I/018	1	1.38877551020408
37051	I/018	1	1.40918367346939
37076	I/019	1	2.37857142857143
37076	I/019	1	3.80714285714286
37076	I/019	1	3.30714285714286
37170	I/020	0	3.75612244897959
37170	I/020	0	1.55204081632653
37170	I/020	0	3.01122448979592
37170	I/020	0	3.89897959183673
37170	I/020	0	1.2765306122449
37170	I/020	0	1.7969387755102
37170	I/020	0	1.76632653061224
37234	I/021	1	2.21530612244898
37234	I/021	1	1.37857142857143
37234	I/021	1	2.04183673469388
37304	I/022	0	2.26632653061224
37304	I/022	0	3.02142857142857
37304	I/022	0	2.80714285714286
37304	I/022	0	3.96020408163265
37304	I/022	0	2.40918367346939
37304	I/022	0	2.2765306122449
37304	I/022	0	1.49081632653061
37298	I/023	1	2.7969387755102
37298	I/023	1	NA
37298	I/023	1	1.63367346938776
37298	I/023	1	2.14387755102041
37298	I/023	1	1.25612244897959
37298	I/023	1	2.21530612244898
37298	I/023	1	2.07244897959184
37351	I/024	1	3.1030612244898
37351	I/024	1	2.55204081632653
37351	I/024	1	3.09285714285714
37352	I/025	0	2.19489795918367
37352	I/025	0	2.09285714285714
37352	I/025	0	1.28673469387755
37352	I/025	0	1.54183673469388
37352	I/025	0	1.50102040816326
37352	I/025	0	1.84795918367347
37352	I/025	0	1.52142857142857
37412	I/026	1	1.53163265306122
37412	I/026	1	2.05204081632653
37418	I/027	1	2.53163265306122
37418	I/027	1	1.92959183673469
37418	I/027	1	2.14387755102041
37418	I/027	1	2.06224489795918
37418	I/027	1	1.89897959183673
37418	I/027	1	2.57244897959184
37418	I/027	1	1.14387755102041
37846	I/028	1	3.37857142857143
37846	I/028	1	1.08265306122449
37846	I/028	1	1.33775510204082
37846	I/028	1	1.35816326530612
37846	I/028	1	2.78673469387755
37846	I/028	1	1.78673469387755
37846	I/028	1	1.56224489795918
37869	I/029	1	1.15408163265306
37869	I/029	1	1.23571428571429
37869	I/029	1	1.03163265306122
37869	I/029	1	1.28673469387755
37869	I/029	1	1.28673469387755
37869	I/029	1	1.32755102040816
37991	I/030	1	0.929591836734694
37991	I/030	1	NA
37991	I/030	1	1.52142857142857
37991	I/030	1	2.7969387755102
37991	I/030	1	2.21530612244898
37991	I/030	1	2.80714285714286
38027	I/031	1	2.02142857142857
38027	I/031	1	1.1030612244898
38027	I/031	1	1.09285714285714
38027	I/031	1	1.30714285714286
38027	I/031	1	0.633673469387755
38027	I/031	1	0.58265306122449
38027	I/031	1	0.460204081632653
38023	I/032	1	4.05204081632653
38023	I/032	1	0.756122448979592
38118	I/033	1	2.05204081632653
38118	I/033	1	0.95
38118	I/033	1	1.84795918367347
38118	I/033	1	1.13367346938776
38118	I/033	1	1.47040816326531
38118	I/033	1	1.73571428571429
38118	I/033	1	1.50102040816326
38107	I/034	1	1.38877551020408
38107	I/034	1	1.41938775510204
38107	I/034	1	1.13367346938776
38107	I/034	1	1.7969387755102
38107	I/034	1	2.24591836734694
38107	I/034	1	2.45
38107	I/034	1	2.66428571428571
38147	I/035	1	1.98061224489796
38147	I/035	1	1.51122448979592
38147	I/035	1	1.25612244897959
38147	I/035	1	1.59285714285714
38147	I/035	1	1.42959183673469
38147	I/035	1	2.32755102040816
38147	I/035	1	2.17448979591837
38170	I/036	1	3.30714285714286
38170	I/036	1	1.81734693877551
38241	I/037	0	5.6234693877551
38241	I/037	0	4.38877551020408
38241	I/037	0	3.23571428571429
38241	I/037	0	2.54183673469388
38241	I/037	0	2.93979591836735
38241	I/037	0	3.71530612244898
38241	I/037	0	2.40918367346939
38251	I/038	1	3.32755102040816
38251	I/038	1	3.1030612244898
38251	I/038	1	2.53163265306122
38251	I/038	1	2.56224489795918
38251	I/038	1	3.24591836734694
38251	I/038	1	3.22551020408163
38251	I/038	1	2.2765306122449
38299	I/039	1	5.20510204081633
38299	I/039	1	2.7969387755102
38299	I/039	1	2.88877551020408
38299	I/039	1	2.14387755102041
38299	I/039	1	3.20510204081633
38299	I/039	1	3.21530612244898
38299	I/039	1	2.6234693877551
38324	I/040	1	3.56224489795918
38324	I/040	1	3.13367346938775
38324	I/040	1	2.99081632653061
38324	I/040	1	2.93979591836735
38324	I/040	1	3.06224489795918
38324	I/040	1	2.87857142857143
38324	I/040	1	2.26632653061224
38386	I/041	1	2.51122448979592
38386	I/041	1	3.00102040816326
38386	I/041	1	3.57244897959184
38386	I/041	1	2.1030612244898
38386	I/041	1	2.89897959183673
38386	I/041	1	NA
38386	I/041	1	3.69489795918367
38487	I/042	0	3.18469387755102
38487	I/042	0	1.85816326530612
38502	I/043	0	3.55204081632653
38502	I/043	0	2.93979591836735
38502	I/043	0	2.91938775510204
38502	I/043	0	2.75612244897959
38502	I/043	0	NA
38522	I/044	0	3.09285714285714
38522	I/044	0	3.58265306122449
38529	I/045	1	2.80714285714286
38529	I/045	1	2.56224489795918
38529	I/045	1	1.93979591836735
38529	I/045	1	2.93979591836735
38529	I/045	1	2.75612244897959
38529	I/045	1	2.89897959183673
38529	I/045	1	3.6030612244898
38603	I/046	1	1.80714285714286
38603	I/046	1	1.88877551020408
38603	I/046	1	2.2765306122449
38603	I/046	1	1.80714285714286
38631	I/047	1	1.90918367346939
38631	I/047	1	1.66428571428571
38631	I/047	1	2.02142857142857
38631	I/047	1	1.13367346938776
38631	I/047	1	1.74591836734694
38631	I/047	1	1.1030612244898
38631	I/047	1	1.40918367346939
38716	I/048	1	0.847959183673469
38716	I/048	1	2.00102040816327
38716	I/048	1	1.55204081632653
38716	I/048	1	1.67448979591837
38716	I/048	1	0.95
38716	I/048	1	1.51122448979592
38716	I/048	1	1.1030612244898
38780	I/049	1	1.84795918367347
38780	I/049	1	1.51122448979592
38780	I/049	1	2.16428571428571
38780	I/049	1	2.00102040816327
38808	I/050	0	1.41938775510204
38808	I/050	0	1.81734693877551
38808	I/050	0	1.30714285714286
38808	I/050	0	1.63367346938776
38808	I/050	0	1.26632653061225
38881	I/051	1	1.16428571428571
38881	I/051	1	1.67448979591837
38881	I/051	1	1.05204081632653
38881	I/051	1	1.1030612244898
38881	I/051	1	0.470408163265306
38881	I/051	1	1.46020408163265
38881	I/051	1	0.21530612244898
38902	I/052	1	0.521428571428571
38902	I/052	1	0.490816326530612
38902	I/052	1	0.960204081632653
38902	I/052	1	0.562244897959184
38902	I/052	1	0.745918367346939
38902	I/052	1	0.541836734693877
38902	I/052	1	0.960204081632653
38930	I/053	1	0.745918367346939
38930	I/053	1	0.725510204081633
38930	I/053	1	0.123469387755102
38930	I/053	1	0.603061224489796
38930	I/053	1	0.766326530612245
38930	I/053	1	0.735714285714286
38930	I/053	1	0.429591836734694
38932	I/054	1	0.674489795918367
38932	I/054	1	0.276530612244898
38932	I/054	1	1.31734693877551
38932	I/054	1	0.654081632653061
38932	I/054	1	0.868367346938775
38932	I/054	1	NA
38932	I/054	1	NA
38936	I/055	1	0.613265306122449
38936	I/055	1	0.745918367346939
38936	I/055	1	0.501020408163265
39069	I/056	1	0.490816326530612
39069	I/056	1	0.511224489795918
39069	I/056	1	0.756122448979592
39069	I/056	1	0.511224489795918
39069	I/056	1	0.745918367346939
39069	I/056	1	0.745918367346939
39069	I/056	1	1.00102040816327
39055	I/057	0	2.04183673469388
39055	I/057	0	2.43979591836735
39055	I/057	0	1.88877551020408
39055	I/057	0	1.95
39055	I/057	0	1.66428571428571
39055	I/057	0	2.47040816326531
39055	I/057	0	2.02142857142857
39115	I/058	1	0.786734693877551
39115	I/058	1	0.694897959183673
39115	I/058	1	1.17448979591837
39115	I/058	1	0.735714285714286
39115	I/058	1	0.694897959183673
39115	I/058	1	0.796938775510204
39115	I/058	1	0.980612244897959
39181	I/059	1	1.31734693877551
39181	I/059	1	1.2969387755102
39181	I/059	1	1.08265306122449
39181	I/059	1	0.980612244897959
39181	I/059	1	0.541836734693877
39181	I/059	1	2.19489795918367
39181	I/059	1	1.11326530612245
39210	I/060	0	1.40918367346939
39210	I/060	0	1.55204081632653
39210	I/060	0	1.34795918367347
39210	I/060	0	1.32755102040816
39210	I/060	0	1.38877551020408
39210	I/060	0	1.26632653061225
39210	I/060	0	1.65408163265306
39292	I/061	0	5.06224489795918
39292	I/061	0	2.7765306122449
39292	I/061	0	0.521428571428571
39292	I/061	0	0.45
39292	I/061	0	0.960204081632653
39292	I/061	0	0.980612244897959
39404	I/062	1	1.26632653061225
39460	I/063	1	1.22551020408163
39460	I/063	1	1.01122448979592
39460	I/063	1	0.980612244897959
39511	I/064	1	0.613265306122449
39511	I/064	1	0.766326530612245
39511	I/064	1	0.694897959183673
39511	I/064	1	0.68469387755102
39511	I/064	1	0.562244897959184
39511	I/064	1	0.898979591836735
39534	I/065	1	0.919387755102041
39534	I/065	1	1.20510204081633
39534	I/065	1	0.939795918367347
39534	I/065	1	1.04183673469388
39534	I/065	1	1.04183673469388
39534	I/065	1	1.28673469387755
39534	I/065	1	1.17448979591837
39787	I/066	1	0.95
39787	I/066	1	0.572448979591837
39787	I/066	1	1.15408163265306
39787	I/066	1	0.807142857142857
39787	I/066	1	1.05204081632653
39787	I/066	1	1.20510204081633
39787	I/066	1	1.33775510204082
39778	I/067	1	1.26632653061225
39778	I/067	1	1.39897959183673
39778	I/067	1	1.38877551020408
39778	I/067	1	1.20510204081633
39778	I/067	1	0.756122448979592
39778	I/067	1	1.07244897959184
39778	I/067	1	0.888775510204082
39857	I/068	0	1.34795918367347
39857	I/068	0	1.2969387755102
39857	I/068	0	1.33775510204082
39857	I/068	0	1.56224489795918
39857	I/068	0	1.48061224489796
39857	I/068	0	1.03163265306122
39911	I/069	1	1.2969387755102
39911	I/069	1	1.05204081632653
39911	I/069	1	1.13367346938776
39911	I/069	1	0.735714285714286
39911	I/069	1	1.03163265306122
39911	I/069	1	1.39897959183673
39911	I/069	1	1.65408163265306
39935	I/070	1	1.08265306122449
39935	I/070	1	1.02142857142857
39935	I/070	1	1.01122448979592
39935	I/070	1	1.21530612244898
39936	I/071	1	1.55204081632653
39936	I/071	1	NA
39936	I/071	1	1.58265306122449
39955	I/072	1	0.990816326530612
39955	I/072	1	1.15408163265306
39955	I/072	1	0.664285714285714
39955	I/072	1	1.15408163265306
39955	I/072	1	1.54183673469388
39955	I/072	1	2.68469387755102
39955	I/072	1	1.38877551020408
39962	I/073	1	1.93979591836735
39962	I/073	1	1.32755102040816
39962	I/073	1	1.36836734693878
39962	I/073	1	1.24591836734694
40080	I/074	0	1.86836734693878
40080	I/074	0	1.85816326530612
40080	I/074	0	1.56224489795918
40080	I/074	0	1.38877551020408
40080	I/074	0	2.2765306122449
40080	I/074	0	2.61326530612245
40080	I/074	0	3.64387755102041
40270	I/075	0	1.73571428571429
40270	I/075	0	3.48061224489796
40270	I/075	0	3.24591836734694
40270	I/075	0	3.45
40270	I/075	0	3.85816326530612
40270	I/075	0	3.73571428571429
40270	I/075	0	5.08265306122449
40291	I/076	1	1.57244897959184
40291	I/076	1	1.38877551020408
40291	I/076	1	1.71530612244898
40291	I/076	1	1.1030612244898
40291	I/076	1	NA
40290	I/077	0	2.03163265306122
40290	I/077	0	1.95
40290	I/077	0	2.30714285714286
40290	I/077	0	3.42959183673469
40290	I/077	0	3.41938775510204
40290	I/077	0	3.00102040816326
40290	I/077	0	2.16428571428571
40322	I/078	1	0.501020408163265
40322	I/078	1	0.735714285714286
40322	I/078	1	0.756122448979592
40322	I/078	1	0.643877551020408
40322	I/078	1	0.745918367346939
40322	I/078	1	1.07244897959184
40322	I/078	1	0.664285714285714
40393	I/079	1	0.960204081632653
40393	I/079	1	1.43979591836735
40393	I/079	1	1.31734693877551
40393	I/079	1	1.45
40393	I/079	1	1.51122448979592
40393	I/079	1	1.99081632653061
40393	I/079	1	1.47040816326531
40392	I/080	1	1.67448979591837
40392	I/080	1	2.2765306122449
40392	I/080	1	1.22551020408163
40392	I/080	1	1.7765306122449
40392	I/080	1	1.97040816326531
40392	I/080	1	1.53163265306122
40392	I/080	1	1.25612244897959
40431	I/081	1	1.38877551020408
40431	I/081	1	1.55204081632653
40583	I/082	1	1.46020408163265
40583	I/082	1	1.34795918367347
40583	I/082	1	1.48061224489796
40583	I/082	1	1.53163265306122
40583	I/082	1	2.55204081632653
40583	I/082	1	1.18469387755102
40583	I/082	1	1.37857142857143
40584	I/083	1	1.55204081632653
40584	I/083	1	1.1030612244898
40584	I/083	1	0.745918367346939
40584	I/083	1	1.48061224489796
40654	I/084	1	0.898979591836735
40654	I/084	1	0.776530612244898
40654	I/084	1	0.71530612244898
40788	I/085	1	2.21530612244898
40788	I/085	1	1.50102040816326
40788	I/085	1	1.28673469387755
40788	I/085	1	1.15408163265306
40788	I/085	1	1.56224489795918
40868	I/086	1	1.00102040816327
40868	I/086	1	NA
40868	I/086	1	1.15408163265306
40868	I/086	1	1.02142857142857
40868	I/086	1	0.878571428571428
40935	I/087	1	1.46020408163265
40935	I/087	1	1.18469387755102
40935	I/087	1	1.20510204081633
40935	I/087	1	0.827551020408163
40935	I/087	1	0.776530612244898
40935	I/087	1	1.81734693877551
40946	I/088	1	1.56224489795918
40946	I/088	1	1.47040816326531
40958	I/089	1	1.09285714285714
40958	I/089	1	NA
40958	I/089	1	1.36836734693878
40958	I/089	1	1.53163265306122
41075	I/090	1	1.63367346938776
41075	I/090	1	1.6030612244898
41075	I/090	1	1.6234693877551
41075	I/090	1	1.51122448979592
41081	I/091	1	1.89897959183673
41081	I/091	1	1.22551020408163
41081	I/091	1	2.32755102040816
41081	I/091	1	1.39897959183673
41081	I/091	1	2.05204081632653
41081	I/091	1	1.81734693877551
41081	I/091	1	1.76632653061224
41254	I/092	1	1.43979591836735
41254	I/092	1	1.95
41254	I/092	1	2.21530612244898
41254	I/092	1	2.24591836734694
41262	I/093	1	1.58265306122449
41262	I/093	1	1.43979591836735
41262	I/093	1	1.14387755102041
41262	I/093	1	1.57244897959184
41262	I/093	1	1.46020408163265
41307	I/094	1	1.43979591836735
41307	I/094	1	1.41938775510204
41307	I/094	1	1.70510204081633
41307	I/094	1	1.83775510204082
41307	I/094	1	1.2969387755102
41307	I/094	1	1.95
41307	I/094	1	1.02142857142857
41333	I/095	1	1.24591836734694
41333	I/095	1	0.603061224489796
41333	I/095	1	1.39897959183673
41333	I/095	1	1.24591836734694
41333	I/095	1	1.14387755102041
41333	I/095	1	0.929591836734694
41333	I/095	1	1.89897959183673
41336	I/096	1	0.654081632653061
41336	I/096	1	1.02142857142857
41336	I/096	1	1.33775510204082
41336	I/096	1	1.1234693877551
41336	I/096	1	1.22551020408163
41336	I/096	1	1.75612244897959
41336	I/096	1	0.623469387755102
41394	I/097	1	1.72551020408163
41394	I/097	1	1.68469387755102
41394	I/097	1	1.69489795918367
41394	I/097	1	0.939795918367347
41394	I/097	1	1.97040816326531
41394	I/097	1	1.20510204081633
41394	I/097	1	1.34795918367347
41407	I/098	1	0.592857142857143
41407	I/098	1	1.11326530612245
41407	I/098	1	0.735714285714286
41407	I/098	1	1.03163265306122
41407	I/098	1	0.796938775510204
41656	I/099	1	1.19489795918367
41656	I/099	1	1.01122448979592
41656	I/099	1	1.1030612244898
41656	I/099	1	1.17448979591837
41656	I/099	1	1.82755102040816
41656	I/099	1	1.35816326530612
41656	I/099	1	1.49081632653061
41662	I/100	0	3.80714285714286
41662	I/100	0	2.98061224489796
41662	I/100	0	2.36836734693878
41662	I/100	0	2.09285714285714
41662	I/100	0	2.67448979591837
41662	I/100	0	2.67448979591837
41662	I/100	0	2.84795918367347
41686	I/101	0	1.6234693877551
41686	I/101	0	1.50102040816326
41686	I/101	0	1.48061224489796
41686	I/101	0	1.46020408163265
41686	I/101	0	1.52142857142857
41686	I/101	0	1.41938775510204
41686	I/101	0	1.40918367346939
41814	I/102	1	1.08265306122449
41814	I/102	1	1.66428571428571
41814	I/102	1	1.35816326530612
41814	I/102	1	1.2969387755102
41814	I/102	1	1.41938775510204
41956	I/103	1	1.64387755102041
41956	I/103	1	1.7765306122449
41956	I/103	1	1.41938775510204
41956	I/103	1	2.7969387755102
41956	I/103	1	2.19489795918367
41956	I/103	1	1.46020408163265
41956	I/103	1	1.21530612244898
42012	I/104	1	1.43979591836735
42012	I/104	1	1.6234693877551
42012	I/104	1	1.84795918367347
42012	I/104	1	1.97040816326531
42054	I/105	1	2.32755102040816
42054	I/105	1	2.20510204081633
42084	I/106	1	1.40918367346939
42084	I/106	1	1.6234693877551
42084	I/106	1	2.00102040816327
42084	I/106	1	1.21530612244898
42084	I/106	1	1.19489795918367
42084	I/106	1	1.58265306122449
42084	I/106	1	1.36836734693878
42085	I/107	1	5.72551020408163
42085	I/107	1	1.92959183673469
42085	I/107	1	1.45
42085	I/107	1	1.48061224489796
42085	I/107	1	1.31734693877551
42085	I/107	1	1.64387755102041
42085	I/107	1	2.1234693877551
42164	I/108	1	1.39897959183673
42164	I/108	1	0.919387755102041
42164	I/108	1	1.11326530612245
42164	I/108	1	1.1030612244898
42164	I/108	1	1.19489795918367
42164	I/108	1	1.68469387755102
42164	I/108	1	1.50102040816326
42184	I/109	1	1.84795918367347
42184	I/109	1	1.71530612244898
42184	I/109	1	2.02142857142857
42184	I/109	1	1.33775510204082
42184	I/109	1	1.51122448979592
42184	I/109	1	1.61326530612245
42184	I/109	1	1.61326530612245
42248	I/110	1	1.7765306122449
42248	I/110	1	1.16428571428571
42248	I/110	1	0.919387755102041
42248	I/110	1	1.19489795918367
42248	I/110	1	0.929591836734694
42248	I/110	1	1.07244897959184
42258	I/111	1	0.898979591836735
42258	I/111	1	1.03163265306122
42250	I/112	1	1.55204081632653
42250	I/112	1	1.33775510204082
42250	I/112	1	1.07244897959184
42250	I/112	1	1.19489795918367
42250	I/112	1	0.95
42250	I/112	1	1.45
42250	I/112	1	1.43979591836735
42326	I/113	1	0.970408163265306
42326	I/113	1	0.888775510204082
42326	I/113	1	1.33775510204082
42326	I/113	1	1.20510204081633
42554	I/114	0	0.766326530612245
42554	I/114	0	0.756122448979592
42554	I/114	0	0.705102040816327
42554	I/114	0	0.735714285714286
42554	I/114	0	0.68469387755102
42554	I/114	0	0.776530612244898
42554	I/114	0	1.13367346938776
42549	I/115	0	1.1030612244898
42549	I/115	0	1.56224489795918
42549	I/115	0	2.33775510204082
42549	I/115	0	1.7969387755102
42549	I/115	0	1.46020408163265
42549	I/115	0	0.95
42550	I/116	1	2.32755102040816
42560	I/117	1	2.46020408163265
42560	I/117	1	15.9908163265306
42560	I/117	1	8.92959183673469
42560	I/117	1	4.23571428571428
42560	I/117	1	4.56224489795918
42560	I/117	1	2.16428571428571
42560	I/117	1	2.30714285714286
42770	I/118	0	1.38877551020408
42770	I/118	0	1.2969387755102
42770	I/118	0	1.47040816326531
42770	I/118	0	1.93979591836735
42770	I/118	0	1.48061224489796
42770	I/118	0	1.49081632653061
42770	I/118	0	2.01122448979592
42828	I/119	1	2.03163265306122
42828	I/119	1	1.41938775510204
42828	I/119	1	2.1030612244898
42828	I/119	1	1.83775510204082
42828	I/119	1	1.37857142857143
42828	I/119	1	2.05204081632653
42896	I/120	1	1.39897959183673
42896	I/120	1	1.1234693877551
42896	I/120	1	1.38877551020408
42896	I/120	1	1.43979591836735
42896	I/120	1	1.41938775510204
42896	I/120	1	1.55204081632653
42896	I/120	1	1.24591836734694
43016	I/121	1	3.68469387755102
43016	I/121	1	2.21530612244898
43016	I/121	1	2.01122448979592
43016	I/121	1	1.82755102040816
43016	I/121	1	2.37857142857143
43016	I/121	1	1.74591836734694
43016	I/121	1	2.33775510204082
43092	I/122	1	1.66428571428571
43092	I/122	1	1.71530612244898
43092	I/122	1	1.88877551020408
43235	I/123	1	2.2765306122449
43235	I/123	1	2.6030612244898
43235	I/123	1	2.31734693877551
43235	I/123	1	1.95
43339	I/124	1	1.74591836734694
43339	I/124	1	1.13367346938776
43339	I/124	1	1.53163265306122
43339	I/124	1	1.88877551020408
43339	I/124	1	1.7765306122449
43339	I/124	1	1.90918367346939
43339	I/124	1	2.25612244897959
43480	I/125	1	2.37857142857143
43480	I/125	1	1.54183673469388
43480	I/125	1	2.2969387755102
43501	I/126	1	1.41938775510204
43501	I/126	1	1.42959183673469
43501	I/126	1	1.24591836734694
43501	I/126	1	1.54183673469388
43501	I/126	1	1.45
43528	I/127	0	2.1234693877551
43528	I/127	0	5.81734693877551
43528	I/127	0	5.24591836734694
43528	I/127	0	5.20510204081633
43528	I/127	0	2.89897959183673
43528	I/127	0	1.6030612244898
43528	I/127	0	1.40918367346939
43561	I/128	1	1.99081632653061
43561	I/128	1	1.87857142857143
43561	I/128	1	1.87857142857143
43561	I/128	1	1.40918367346939
43561	I/128	1	2.21530612244898
43561	I/128	1	1.52142857142857
43561	I/128	1	2.05204081632653
43725	I/129	0	2.84795918367347
43725	I/129	0	2.82755102040816
43725	I/129	0	3.04183673469388
43725	I/129	0	2.43979591836735
43853	I/130	1	2.28673469387755
43853	I/130	1	NA
43853	I/130	1	1.66428571428571
43853	I/130	1	2.2969387755102
43853	I/130	1	3.01122448979592
43853	I/130	1	3.65408163265306
43853	I/130	1	3.28673469387755
43913	I/131	1	2.08265306122449
43913	I/131	1	1.73571428571429
43913	I/131	1	2.91938775510204
43913	I/131	1	1.65408163265306
43913	I/131	1	3.09285714285714
43913	I/131	1	1.32755102040816
43913	I/131	1	2.03163265306122
43979	I/132	0	1.16428571428571
43979	I/132	0	2.33775510204082
43979	I/132	0	2.72551020408163
43979	I/132	0	2.63367346938775
43979	I/132	0	2.37857142857143
43979	I/132	0	2.84795918367347
43979	I/132	0	3.69489795918367
44047	I/133	0	1.35816326530612
44047	I/133	0	1.46020408163265
44047	I/133	0	1.87857142857143
44047	I/133	0	1.96020408163265
44047	I/133	0	2.24591836734694
44047	I/133	0	2.26632653061224
44047	I/133	0	2.32755102040816
44319	I/134	1	1.97040816326531
44319	I/134	1	2.21530612244898
44344	I/135	0	2.04183673469388
44344	I/135	0	2.93979591836735
44344	I/135	0	2.49081632653061
44344	I/135	0	2.48061224489796
44344	I/135	0	3.16428571428571
44544	I/136	1	1.65408163265306
44544	I/136	1	1.78673469387755
44544	I/136	1	1.67448979591837
44544	I/136	1	1.01122448979592
44544	I/136	1	0.960204081632653
44544	I/136	1	0.847959183673469
44544	I/136	1	0.980612244897959
44742	I/137	1	0.827551020408163
44742	I/137	1	0.939795918367347
44742	I/137	1	0.71530612244898
44742	I/137	1	0.745918367346939
44742	I/137	1	0.71530612244898
44742	I/137	1	0.95
44742	I/137	1	0.674489795918367
44834	I/138	1	0.347959183673469
44834	I/138	1	0.735714285714286
44834	I/138	1	0.68469387755102
44834	I/138	1	0.623469387755102
44834	I/138	1	0.613265306122449
44834	I/138	1	0.919387755102041
44834	I/138	1	0.71530612244898
44922	I/139	0	1.91938775510204
44922	I/139	0	1.06224489795918
44922	I/139	0	0.980612244897959
44922	I/139	0	2.15408163265306
44974	I/140	0	1.06224489795918
44974	I/140	0	0.888775510204082
44974	I/140	0	1.2969387755102
44974	I/140	0	1.38877551020408
44974	I/140	0	1.14387755102041
44974	I/140	0	1.45
44974	I/140	0	1.24591836734694
44988	I/141	1	0.980612244897959
44988	I/141	1	1.00102040816327
44988	I/141	1	0.939795918367347
44988	I/141	1	0.898979591836735
44988	I/141	1	1.17448979591837
44988	I/141	1	1.03163265306122
44988	I/141	1	0.735714285714286
45072	I/142	1	1.98061224489796
45072	I/142	1	NA
45072	I/142	1	1.65408163265306
45072	I/142	1	1.70510204081633
45072	I/142	1	1.93979591836735
45072	I/142	1	2.31734693877551
45072	I/142	1	2.2969387755102
45095	I/143	1	0.592857142857143
45095	I/143	1	0.501020408163265
45095	I/143	1	0.480612244897959
45095	I/143	1	0.745918367346939
45095	I/143	1	0.766326530612245
45095	I/143	1	0.888775510204082
45095	I/143	1	1.68469387755102
45206	I/144	1	1.30714285714286
45206	I/144	1	0.807142857142857
45206	I/144	1	1.18469387755102
45206	I/144	1	1.86836734693878
45206	I/144	1	1.34795918367347
45273	I/145	0	0.95
45273	I/145	0	1.46020408163265
45273	I/145	0	1.7765306122449
45273	I/145	0	1.36836734693878
45273	I/145	0	1.70510204081633
45273	I/145	0	NA
45273	I/145	0	NA
45302	I/146	1	0.807142857142857
45302	I/146	1	1.40918367346939
45302	I/146	1	1.84795918367347
45302	I/146	1	1.08265306122449
45302	I/146	1	1.07244897959184
45308	I/147	1	0.868367346938775
45308	I/147	1	0.909183673469388
45308	I/147	1	1.1030612244898
45308	I/147	1	1.2765306122449
45308	I/147	1	1.46020408163265
45308	I/147	1	1.64387755102041
45308	I/147	1	1.38877551020408
45360	I/148	1	1.66428571428571
45360	I/148	1	1.09285714285714
45360	I/148	1	1.30714285714286
45360	I/148	1	1.21530612244898
45360	I/148	1	1.22551020408163
45360	I/148	1	1.64387755102041
45360	I/148	1	1.61326530612245
45940	I/149	1	1.37857142857143
45940	I/149	1	1.87857142857143
45940	I/149	1	2.16428571428571
45940	I/149	1	2.31734693877551
45940	I/149	1	2.65408163265306
45940	I/149	1	3.69489795918367
45940	I/149	1	2.59285714285714
46403	I/150	1	1.7969387755102
46403	I/150	1	1.84795918367347
46403	I/150	1	1.18469387755102
46403	I/150	1	2.03163265306122
46403	I/150	1	1.53163265306122
46403	I/150	1	1.73571428571429
46403	I/150	1	1.85816326530612
46453	I/151	1	1.93979591836735
46453	I/151	1	1.61326530612245
46453	I/151	1	1.59285714285714
46453	I/151	1	1.31734693877551
46453	I/151	1	0.81734693877551
46453	I/151	1	0.643877551020408
46453	I/151	1	0.745918367346939
46554	I/152	1	0.847959183673469
46554	I/152	1	0.81734693877551
46554	I/152	1	0.796938775510204
46554	I/152	1	1.04183673469388
46554	I/152	1	0.990816326530612
46554	I/152	1	0.81734693877551
46554	I/152	1	0.643877551020408
46876	I/153	1	1.68469387755102
46876	I/153	1	2.19489795918367
46876	I/153	1	2.89897959183673
46876	I/153	1	1.6030612244898
46876	I/153	1	1.83775510204082
46876	I/153	1	1.91938775510204
46876	I/153	1	2.02142857142857
46877	I/154	1	1.73571428571429
46877	I/154	1	2.28673469387755
46877	I/154	1	1.76632653061224
46877	I/154	1	2.19489795918367
46877	I/154	1	1.7765306122449
46877	I/154	1	2.00102040816327
46877	I/154	1	2.11326530612245
47057	I/155	1	1.08265306122449
47057	I/155	1	1.84795918367347
47057	I/155	1	2.05204081632653
47057	I/155	1	2.07244897959184
47057	I/155	1	3.02142857142857
47057	I/155	1	3.03163265306122
47113	I/156	0	2.89897959183673
47113	I/156	0	2.7765306122449
47113	I/156	0	3.61326530612245
47113	I/156	0	2.70510204081633
47113	I/156	0	2.55204081632653
47113	I/156	0	2.85816326530612
47113	I/156	0	3.09285714285714
47150	I/157	1	1.96020408163265
47150	I/157	1	2.05204081632653
47171	I/158	1	2.08265306122449
47171	I/158	1	1.93979591836735
47174	I/159	1	1.46020408163265
47174	I/159	1	1.99081632653061
47174	I/159	1	2.07244897959184
47372	I/160	1	1.2765306122449
47372	I/160	1	1.76632653061224
47350	I/161	0	1.73571428571429
47350	I/161	0	2.23571428571429
47350	I/161	0	2.24591836734694
47350	I/161	0	2.22551020408163
47350	I/161	0	2.47040816326531
47350	I/161	0	2.56224489795918
47519	I/162	0	1.23571428571429
47519	I/162	0	1.48061224489796
47519	I/162	0	1.6234693877551
47519	I/162	0	1.7969387755102
47519	I/162	0	1.97040816326531
47519	I/162	0	3.15408163265306
47519	I/162	0	0.909183673469388
47645	I/163	1	0.623469387755102
47645	I/163	1	0.552040816326531
47645	I/163	1	0.613265306122449
47645	I/163	1	0.725510204081633
47645	I/163	1	1.08265306122449
47645	I/163	1	1.64387755102041
47645	I/163	1	0.960204081632653
47659	I/164	1	0.521428571428571
47659	I/164	1	0.58265306122449
47659	I/164	1	0.58265306122449
47659	I/164	1	0.480612244897959
47659	I/164	1	0.347959183673469
47714	I/165	1	0.613265306122449
47714	I/165	1	0.919387755102041
47759	I/166	1	0.735714285714286
47759	I/166	1	0.654081632653061
47832	I/167	1	1.08265306122449
47832	I/167	1	0.725510204081633
47832	I/167	1	0.562244897959184
47832	I/167	1	0.286734693877551
47832	I/167	1	0.705102040816327
47832	I/167	1	0.725510204081633
47832	I/167	1	0.878571428571428
47851	I/168	1	0.654081632653061
47851	I/168	1	0.562244897959184
47851	I/168	1	0.939795918367347
47854	I/169	0	2.67448979591837
47854	I/169	0	4.36836734693877
47854	I/169	0	3.49081632653061
47854	I/169	0	3.16428571428571
47854	I/169	0	2.52142857142857
47854	I/169	0	2.74591836734694
47854	I/169	0	2.25612244897959
47875	I/170	1	1.18469387755102
47875	I/170	1	0.847959183673469
47875	I/170	1	0.71530612244898
47875	I/170	1	0.960204081632653
47875	I/170	1	0.623469387755102
47875	I/170	1	0.58265306122449
47871	I/171	1	2.02142857142857
47871	I/171	1	2.13367346938776
47871	I/171	1	1.52142857142857
47871	I/171	1	2.42959183673469
47871	I/171	1	2.13367346938776
47871	I/171	1	2.95
47871	I/171	1	2.6030612244898
47977	I/172	1	0.552040816326531
47977	I/172	1	0.756122448979592
47977	I/172	1	0.623469387755102
47977	I/172	1	0.674489795918367
47977	I/172	1	1.16428571428571
47977	I/172	1	1.04183673469388
47977	I/172	1	1.04183673469388
48023	I/173	1	0.929591836734694
48023	I/173	1	1.58265306122449
48023	I/173	1	1.36836734693878
48023	I/173	1	2.68469387755102
48023	I/173	1	1.18469387755102
48023	I/173	1	1.46020408163265
48233	I/174	1	1.00102040816327
48233	I/174	1	0.745918367346939
48233	I/174	1	1.30714285714286
48330	I/175	1	0.898979591836735
48330	I/175	1	0.81734693877551
48330	I/175	1	2.07244897959184
48330	I/175	1	1.00102040816327
48330	I/175	1	1.30714285714286
48350	I/176	1	3.08265306122449
48350	I/176	1	1.82755102040816
48350	I/176	1	1.6234693877551
48350	I/176	1	1.35816326530612
48350	I/176	1	1.66428571428571
48350	I/176	1	1.75612244897959
48374	I/177	1	1.38877551020408
48374	I/177	1	1.41938775510204
48374	I/177	1	1.03163265306122
48374	I/177	1	1.28673469387755
48374	I/177	1	2.03163265306122
48571	I/178	1	1.03163265306122
48571	I/178	1	1.02142857142857
48856	I/179	1	1.19489795918367
48856	I/179	1	1.69489795918367
48856	I/179	1	1.51122448979592
48910	I/180	1	1.76632653061224
48910	I/180	1	1.74591836734694
48910	I/180	1	1.15408163265306
48910	I/180	1	1.36836734693878
48910	I/180	1	1.25612244897959
48910	I/180	1	1.46020408163265
48910	I/180	1	1.74591836734694
49067	I/181	0	2.99081632653061
49067	I/181	0	3.08265306122449
49067	I/181	0	3.09285714285714
49067	I/181	0	2.88877551020408
49067	I/181	0	2.2765306122449
49067	I/181	0	1.78673469387755
49067	I/181	0	2.34795918367347
49126	I/182	1	2.53163265306122
49126	I/182	1	3.34795918367347
49126	I/182	1	3.67448979591837
49147	I/183	0	1.7765306122449
49147	I/183	0	1.7765306122449
49147	I/183	0	1.80714285714286
49147	I/183	0	0.960204081632653
49147	I/183	0	1.80714285714286
49147	I/183	0	2.6030612244898
49147	I/183	0	3.19489795918367
49328	I/184	1	1.68469387755102
49328	I/184	1	1.75612244897959
49328	I/184	1	NA
49328	I/184	1	1.24591836734694
49328	I/184	1	1.74591836734694
49328	I/184	1	1.63367346938776
49328	I/184	1	1.74591836734694
49649	I/185	1	2.51122448979592
49649	I/185	1	2.67448979591837
49803	I/186	1	1.31734693877551
49803	I/186	1	1.59285714285714
49803	I/186	1	1.50102040816326
49803	I/186	1	1.55204081632653
49803	I/186	1	1.72551020408163
49803	I/186	1	2.14387755102041
49803	I/186	1	1.96020408163265
50203	I/187	1	1.13367346938776
50203	I/187	1	1.25612244897959
50203	I/187	1	1.23571428571429
50207	I/188	1	1.39897959183673
50207	I/188	1	1.30714285714286
50207	I/188	1	1.36836734693878
50207	I/188	1	2.00102040816327
50207	I/188	1	1.82755102040816
50273	I/189	1	1.71530612244898
50273	I/189	1	1.2765306122449
50273	I/189	1	1.53163265306122
50273	I/189	1	1.49081632653061
50273	I/189	1	1.34795918367347
50273	I/189	1	4.33775510204082
50452	I/190	1	0.562244897959184
50452	I/190	1	0.858163265306122
50452	I/190	1	0.909183673469388
50655	I/191	1	0.960204081632653
50655	I/191	1	0.796938775510204
50655	I/191	1	0.858163265306122
50655	I/191	1	0.807142857142857
50655	I/191	1	0.745918367346939
50655	I/191	1	0.766326530612245
50655	I/191	1	0.81734693877551
50932	I/192	1	0.970408163265306
50932	I/192	1	0.837755102040816
50932	I/192	1	0.847959183673469
50932	I/192	1	0.939795918367347
50932	I/192	1	0.827551020408163
50932	I/192	1	0.81734693877551
50932	I/192	1	0.827551020408163
51051	I/193	1	1.00102040816327
51051	I/193	1	0.960204081632653
51051	I/193	1	1.1030612244898
51051	I/193	1	1.21530612244898
51051	I/193	1	1.20510204081633
51051	I/193	1	0.756122448979592
51051	I/193	1	0.858163265306122

## Sheet: Fig 1F
PatientID	StudyID	Sepsis_score	MDA
36382	I/004	septic_shock	NA
36382	I/004	sepsis	NA
36382	I/004	sepsis	NA
36382	I/004	sepsis	NA
36382	I/004	sepsis	NA
36382	I/004	sepsis	NA
36382	I/004	sepsis	NA
36392	I/005	sepsis	NA
36392	I/005	sepsis	NA
36392	I/005	sepsis	NA
36392	I/005	sepsis	NA
36392	I/005	sepsis	NA
36392	I/005	sepsis	NA
36392	I/005	sepsis	NA
36630	I/006	sepsis	NA
36630	I/006	sepsis	NA
36630	I/006	sepsis	NA
36630	I/006	sepsis	NA
36630	I/006	sepsis	NA
36630	I/006	sepsis	NA
36630	I/006	sepsis	NA
36618	I/007	sepsis	NA
36618	I/007	sepsis	NA
36618	I/007	sepsis	NA
36618	I/007	sepsis	NA
36618	I/007	sepsis	NA
36618	I/007	sepsis	NA
36618	I/007	sepsis	NA
36635	I/008	sepsis	NA
36635	I/008	no_sepsis	NA
36635	I/008	no_sepsis	NA
36635	I/008	no_sepsis	NA
36635	I/008	no_sepsis	NA
36635	I/008	no_sepsis	NA
36635	I/008	no_sepsis	NA
36213	I/009	septic_shock	NA
36213	I/009	sepsis	NA
36213	I/009	sepsis	NA
36213	I/009	sepsis	NA
36213	I/009	sepsis	NA
36213	I/009	septic_shock	NA
36213	I/009	septic_shock	NA
36721	I/010	no_sepsis	NA
36721	I/010	no_sepsis	NA
36773	I/011	sepsis	NA
36773	I/011	sepsis	NA
36773	I/011	no_sepsis	NA
36773	I/011	no_sepsis	NA
36153	I/012	NA	NA
36814	I/013	septic_shock	NA
36814	I/013	NA	NA
36855	I/014	sepsis	NA
36855	I/014	sepsis	NA
36855	I/014	sepsis	NA
36855	I/014	sepsis	NA
36855	I/014	sepsis	NA
36855	I/014	sepsis	NA
36855	I/014	sepsis	NA
36842	I/015	sepsis	NA
36842	I/015	septic_shock	NA
36842	I/015	septic_shock	NA
36842	I/015	septic_shock	NA
36842	I/015	sepsis	NA
36842	I/015	sepsis	NA
36842	I/015	sepsis	NA
36962	I/016	septic_shock	1.21530612244898
36962	I/016	sepsis	1.40918367346939
36962	I/016	sepsis	1.84795918367347
36962	I/016	sepsis	1.65408163265306
36972	I/017	septic_shock	2.54183673469388
36972	I/017	sepsis	1.50102040816326
36972	I/017	sepsis	4.98061224489796
36972	I/017	sepsis	3.08265306122449
36972	I/017	sepsis	4.59285714285714
36972	I/017	sepsis	1.95
36972	I/017	sepsis	1.84795918367347
37051	I/018	sepsis	3.00102040816326
37051	I/018	septic_shock	NA
37051	I/018	septic_shock	0.960204081632653
37051	I/018	sepsis	1.16428571428571
37051	I/018	sepsis	1.43979591836735
37051	I/018	no_sepsis	1.38877551020408
37051	I/018	no_sepsis	1.40918367346939
37076	I/019	sepsis	2.37857142857143
37076	I/019	sepsis	3.80714285714286
37076	I/019	no_sepsis	3.30714285714286
37170	I/020	sepsis	3.75612244897959
37170	I/020	sepsis	1.55204081632653
37170	I/020	sepsis	3.01122448979592
37170	I/020	sepsis	3.89897959183673
37170	I/020	sepsis	1.2765306122449
37170	I/020	sepsis	1.7969387755102
37170	I/020	sepsis	1.76632653061224
37234	I/021	no_sepsis	2.21530612244898
37234	I/021	no_sepsis	1.37857142857143
37234	I/021	no_sepsis	2.04183673469388
37304	I/022	sepsis	2.26632653061224
37304	I/022	sepsis	3.02142857142857
37304	I/022	sepsis	2.80714285714286
37304	I/022	sepsis	3.96020408163265
37304	I/022	sepsis	2.40918367346939
37304	I/022	sepsis	2.2765306122449
37304	I/022	sepsis	1.49081632653061
37298	I/023	sepsis	2.7969387755102
37298	I/023	sepsis	NA
37298	I/023	sepsis	1.63367346938776
37298	I/023	sepsis	2.14387755102041
37298	I/023	sepsis	1.25612244897959
37298	I/023	sepsis	2.21530612244898
37298	I/023	sepsis	2.07244897959184
37351	I/024	sepsis	3.1030612244898
37351	I/024	no_sepsis	2.55204081632653
37351	I/024	no_sepsis	3.09285714285714
37352	I/025	sepsis	2.19489795918367
37352	I/025	sepsis	2.09285714285714
37352	I/025	sepsis	1.28673469387755
37352	I/025	sepsis	1.54183673469388
37352	I/025	sepsis	1.50102040816326
37352	I/025	sepsis	1.84795918367347
37352	I/025	sepsis	1.52142857142857
37412	I/026	no_sepsis	1.53163265306122
37412	I/026	no_sepsis	2.05204081632653
37418	I/027	sepsis	2.53163265306122
37418	I/027	sepsis	1.92959183673469
37418	I/027	sepsis	2.14387755102041
37418	I/027	sepsis	2.06224489795918
37418	I/027	no_sepsis	1.89897959183673
37418	I/027	no_sepsis	2.57244897959184
37418	I/027	no_sepsis	1.14387755102041
37846	I/028	sepsis	3.37857142857143
37846	I/028	sepsis	1.08265306122449
37846	I/028	sepsis	1.33775510204082
37846	I/028	sepsis	1.35816326530612
37846	I/028	sepsis	2.78673469387755
37846	I/028	sepsis	1.78673469387755
37846	I/028	sepsis	1.56224489795918
37869	I/029	no_sepsis	1.15408163265306
37869	I/029	sepsis	1.23571428571429
37869	I/029	sepsis	1.03163265306122
37869	I/029	sepsis	1.28673469387755
37869	I/029	sepsis	1.28673469387755
37869	I/029	sepsis	1.32755102040816
37991	I/030	sepsis	0.929591836734694
37991	I/030	sepsis	NA
37991	I/030	sepsis	1.52142857142857
37991	I/030	sepsis	2.7969387755102
37991	I/030	sepsis	2.21530612244898
37991	I/030	no_sepsis	2.80714285714286
38027	I/031	sepsis	2.02142857142857
38027	I/031	sepsis	1.1030612244898
38027	I/031	sepsis	1.09285714285714
38027	I/031	sepsis	1.30714285714286
38027	I/031	sepsis	0.633673469387755
38027	I/031	sepsis	0.58265306122449
38027	I/031	sepsis	0.460204081632653
38023	I/032	no_sepsis	4.05204081632653
38023	I/032	no_sepsis	0.756122448979592
38118	I/033	sepsis	2.05204081632653
38118	I/033	sepsis	0.95
38118	I/033	no_sepsis	1.84795918367347
38118	I/033	no_sepsis	1.13367346938776
38118	I/033	no_sepsis	1.47040816326531
38118	I/033	no_sepsis	1.73571428571429
38118	I/033	no_sepsis	1.50102040816326
38107	I/034	septic_shock	1.38877551020408
38107	I/034	sepsis	1.41938775510204
38107	I/034	sepsis	1.13367346938776
38107	I/034	sepsis	1.7969387755102
38107	I/034	sepsis	2.24591836734694
38107	I/034	sepsis	2.45
38107	I/034	sepsis	2.66428571428571
38147	I/035	sepsis	1.98061224489796
38147	I/035	sepsis	1.51122448979592
38147	I/035	sepsis	1.25612244897959
38147	I/035	no_sepsis	1.59285714285714
38147	I/035	no_sepsis	1.42959183673469
38147	I/035	sepsis	2.32755102040816
38147	I/035	sepsis	2.17448979591837
38170	I/036	sepsis	3.30714285714286
38170	I/036	sepsis	1.81734693877551
38241	I/037	sepsis	5.6234693877551
38241	I/037	sepsis	4.38877551020408
38241	I/037	sepsis	3.23571428571429
38241	I/037	sepsis	2.54183673469388
38241	I/037	sepsis	2.93979591836735
38241	I/037	no_sepsis	3.71530612244898
38241	I/037	no_sepsis	2.40918367346939
38251	I/038	no_sepsis	3.32755102040816
38251	I/038	sepsis	3.1030612244898
38251	I/038	sepsis	2.53163265306122
38251	I/038	sepsis	2.56224489795918
38251	I/038	sepsis	3.24591836734694
38251	I/038	sepsis	3.22551020408163
38251	I/038	no_sepsis	2.2765306122449
38299	I/039	sepsis	5.20510204081633
38299	I/039	sepsis	2.7969387755102
38299	I/039	sepsis	2.88877551020408
38299	I/039	sepsis	2.14387755102041
38299	I/039	sepsis	3.20510204081633
38299	I/039	sepsis	3.21530612244898
38299	I/039	sepsis	2.6234693877551
38324	I/040	sepsis	3.56224489795918
38324	I/040	sepsis	3.13367346938775
38324	I/040	no_sepsis	2.99081632653061
38324	I/040	no_sepsis	2.93979591836735
38324	I/040	no_sepsis	3.06224489795918
38324	I/040	no_sepsis	2.87857142857143
38324	I/040	no_sepsis	2.26632653061224
38386	I/041	sepsis	2.51122448979592
38386	I/041	sepsis	3.00102040816326
38386	I/041	sepsis	3.57244897959184
38386	I/041	sepsis	2.1030612244898
38386	I/041	sepsis	2.89897959183673
38386	I/041	sepsis	NA
38386	I/041	sepsis	3.69489795918367
38487	I/042	no_sepsis	3.18469387755102
38487	I/042	no_sepsis	1.85816326530612
38502	I/043	sepsis	3.55204081632653
38502	I/043	sepsis	2.93979591836735
38502	I/043	sepsis	2.91938775510204
38502	I/043	sepsis	2.75612244897959
38502	I/043	NA	NA
38522	I/044	septic_shock	3.09285714285714
38522	I/044	no_sepsis	3.58265306122449
38529	I/045	no_sepsis	2.80714285714286
38529	I/045	no_sepsis	2.56224489795918
38529	I/045	no_sepsis	1.93979591836735
38529	I/045	no_sepsis	2.93979591836735
38529	I/045	sepsis	2.75612244897959
38529	I/045	septic_shock	2.89897959183673
38529	I/045	sepsis	3.6030612244898
38603	I/046	sepsis	1.80714285714286
38603	I/046	no_sepsis	1.88877551020408
38603	I/046	no_sepsis	2.2765306122449
38603	I/046	no_sepsis	1.80714285714286
38631	I/047	sepsis	1.90918367346939
38631	I/047	sepsis	1.66428571428571
38631	I/047	sepsis	2.02142857142857
38631	I/047	sepsis	1.13367346938776
38631	I/047	sepsis	1.74591836734694
38631	I/047	sepsis	1.1030612244898
38631	I/047	sepsis	1.40918367346939
38716	I/048	sepsis	0.847959183673469
38716	I/048	sepsis	2.00102040816327
38716	I/048	no_sepsis	1.55204081632653
38716	I/048	no_sepsis	1.67448979591837
38716	I/048	no_sepsis	0.95
38716	I/048	no_sepsis	1.51122448979592
38716	I/048	sepsis	1.1030612244898
38780	I/049	no_sepsis	1.84795918367347
38780	I/049	no_sepsis	1.51122448979592
38780	I/049	no_sepsis	2.16428571428571
38780	I/049	no_sepsis	2.00102040816327
38808	I/050	septic_shock	1.41938775510204
38808	I/050	septic_shock	1.81734693877551
38808	I/050	sepsis	1.30714285714286
38808	I/050	sepsis	1.63367346938776
38808	I/050	sepsis	1.26632653061225
38881	I/051	sepsis	1.16428571428571
38881	I/051	sepsis	1.67448979591837
38881	I/051	sepsis	1.05204081632653
38881	I/051	sepsis	1.1030612244898
38881	I/051	no_sepsis	0.470408163265306
38881	I/051	no_sepsis	1.46020408163265
38881	I/051	sepsis	0.21530612244898
38902	I/052	sepsis	0.521428571428571
38902	I/052	sepsis	0.490816326530612
38902	I/052	sepsis	0.960204081632653
38902	I/052	sepsis	0.562244897959184
38902	I/052	sepsis	0.745918367346939
38902	I/052	sepsis	0.541836734693877
38902	I/052	sepsis	0.960204081632653
38930	I/053	septic_shock	0.745918367346939
38930	I/053	no_sepsis	0.725510204081633
38930	I/053	sepsis	0.123469387755102
38930	I/053	sepsis	0.603061224489796
38930	I/053	sepsis	0.766326530612245
38930	I/053	sepsis	0.735714285714286
38930	I/053	no_sepsis	0.429591836734694
38932	I/054	septic_shock	0.674489795918367
38932	I/054	septic_shock	0.276530612244898
38932	I/054	septic_shock	1.31734693877551
38932	I/054	sepsis	0.654081632653061
38932	I/054	sepsis	0.868367346938775
38932	I/054	sepsis	NA
38932	I/054	sepsis	NA
38936	I/055	sepsis	0.613265306122449
38936	I/055	sepsis	0.745918367346939
38936	I/055	no_sepsis	0.501020408163265
39069	I/056	septic_shock	0.490816326530612
39069	I/056	septic_shock	0.511224489795918
39069	I/056	septic_shock	0.756122448979592
39069	I/056	sepsis	0.511224489795918
39069	I/056	sepsis	0.745918367346939
39069	I/056	sepsis	0.745918367346939
39069	I/056	sepsis	1.00102040816327
39055	I/057	septic_shock	2.04183673469388
39055	I/057	septic_shock	2.43979591836735
39055	I/057	septic_shock	1.88877551020408
39055	I/057	septic_shock	1.95
39055	I/057	septic_shock	1.66428571428571
39055	I/057	septic_shock	2.47040816326531
39055	I/057	septic_shock	2.02142857142857
39115	I/058	no_sepsis	0.786734693877551
39115	I/058	no_sepsis	0.694897959183673
39115	I/058	no_sepsis	1.17448979591837
39115	I/058	sepsis	0.735714285714286
39115	I/058	sepsis	0.694897959183673
39115	I/058	no_sepsis	0.796938775510204
39115	I/058	sepsis	0.980612244897959
39181	I/059	septic_shock	1.31734693877551
39181	I/059	sepsis	1.2969387755102
39181	I/059	sepsis	1.08265306122449
39181	I/059	septic_shock	0.980612244897959
39181	I/059	septic_shock	0.541836734693877
39181	I/059	sepsis	2.19489795918367
39181	I/059	sepsis	1.11326530612245
39210	I/060	sepsis	1.40918367346939
39210	I/060	septic_shock	1.55204081632653
39210	I/060	sepsis	1.34795918367347
39210	I/060	sepsis	1.32755102040816
39210	I/060	septic_shock	1.38877551020408
39210	I/060	septic_shock	1.26632653061225
39210	I/060	sepsis	1.65408163265306
39292	I/061	no_sepsis	5.06224489795918
39292	I/061	no_sepsis	2.7765306122449
39292	I/061	no_sepsis	0.521428571428571
39292	I/061	septic_shock	0.45
39292	I/061	sepsis	0.960204081632653
39292	I/061	sepsis	0.980612244897959
39404	I/062	sepsis	1.26632653061225
39460	I/063	sepsis	1.22551020408163
39460	I/063	sepsis	1.01122448979592
39460	I/063	sepsis	0.980612244897959
39511	I/064	septic_shock	0.613265306122449
39511	I/064	sepsis	0.766326530612245
39511	I/064	sepsis	0.694897959183673
39511	I/064	no_sepsis	0.68469387755102
39511	I/064	no_sepsis	0.562244897959184
39511	I/064	no_sepsis	0.898979591836735
39534	I/065	sepsis	0.919387755102041
39534	I/065	no_sepsis	1.20510204081633
39534	I/065	no_sepsis	0.939795918367347
39534	I/065	sepsis	1.04183673469388
39534	I/065	no_sepsis	1.04183673469388
39534	I/065	sepsis	1.28673469387755
39534	I/065	no_sepsis	1.17448979591837
39787	I/066	sepsis	0.95
39787	I/066	sepsis	0.572448979591837
39787	I/066	sepsis	1.15408163265306
39787	I/066	sepsis	0.807142857142857
39787	I/066	sepsis	1.05204081632653
39787	I/066	sepsis	1.20510204081633
39787	I/066	sepsis	1.33775510204082
39778	I/067	sepsis	1.26632653061225
39778	I/067	sepsis	1.39897959183673
39778	I/067	sepsis	1.38877551020408
39778	I/067	sepsis	1.20510204081633
39778	I/067	sepsis	0.756122448979592
39778	I/067	sepsis	1.07244897959184
39778	I/067	sepsis	0.888775510204082
39857	I/068	septic_shock	1.34795918367347
39857	I/068	septic_shock	1.2969387755102
39857	I/068	septic_shock	1.33775510204082
39857	I/068	sepsis	1.56224489795918
39857	I/068	sepsis	1.48061224489796
39857	I/068	sepsis	1.03163265306122
39911	I/069	no_sepsis	1.2969387755102
39911	I/069	no_sepsis	1.05204081632653
39911	I/069	no_sepsis	1.13367346938776
39911	I/069	sepsis	0.735714285714286
39911	I/069	sepsis	1.03163265306122
39911	I/069	sepsis	1.39897959183673
39911	I/069	sepsis	1.65408163265306
39935	I/070	septic_shock	1.08265306122449
39935	I/070	septic_shock	1.02142857142857
39935	I/070	no_sepsis	1.01122448979592
39935	I/070	sepsis	1.21530612244898
39936	I/071	sepsis	1.55204081632653
39936	I/071	sepsis	NA
39936	I/071	no_sepsis	1.58265306122449
39955	I/072	no_sepsis	0.990816326530612
39955	I/072	no_sepsis	1.15408163265306
39955	I/072	sepsis	0.664285714285714
39955	I/072	sepsis	1.15408163265306
39955	I/072	sepsis	1.54183673469388
39955	I/072	sepsis	2.68469387755102
39955	I/072	sepsis	1.38877551020408
39962	I/073	septic_shock	1.93979591836735
39962	I/073	sepsis	1.32755102040816
39962	I/073	sepsis	1.36836734693878
39962	I/073	no_sepsis	1.24591836734694
40080	I/074	septic_shock	1.86836734693878
40080	I/074	sepsis	1.85816326530612
40080	I/074	sepsis	1.56224489795918
40080	I/074	sepsis	1.38877551020408
40080	I/074	sepsis	2.2765306122449
40080	I/074	sepsis	2.61326530612245
40080	I/074	sepsis	3.64387755102041
40270	I/075	septic_shock	1.73571428571429
40270	I/075	sepsis	3.48061224489796
40270	I/075	sepsis	3.24591836734694
40270	I/075	sepsis	3.45
40270	I/075	sepsis	3.85816326530612
40270	I/075	sepsis	3.73571428571429
40270	I/075	septic_shock	5.08265306122449
40291	I/076	no_sepsis	1.57244897959184
40291	I/076	sepsis	1.38877551020408
40291	I/076	no_sepsis	1.71530612244898
40291	I/076	no_sepsis	1.1030612244898
40291	I/076	no_sepsis	NA
40290	I/077	septic_shock	2.03163265306122
40290	I/077	sepsis	1.95
40290	I/077	sepsis	2.30714285714286
40290	I/077	sepsis	3.42959183673469
40290	I/077	sepsis	3.41938775510204
40290	I/077	sepsis	3.00102040816326
40290	I/077	sepsis	2.16428571428571
40322	I/078	septic_shock	0.501020408163265
40322	I/078	sepsis	0.735714285714286
40322	I/078	sepsis	0.756122448979592
40322	I/078	sepsis	0.643877551020408
40322	I/078	sepsis	0.745918367346939
40322	I/078	sepsis	1.07244897959184
40322	I/078	sepsis	0.664285714285714
40393	I/079	sepsis	0.960204081632653
40393	I/079	no_sepsis	1.43979591836735
40393	I/079	no_sepsis	1.31734693877551
40393	I/079	sepsis	1.45
40393	I/079	sepsis	1.51122448979592
40393	I/079	sepsis	1.99081632653061
40393	I/079	sepsis	1.47040816326531
40392	I/080	no_sepsis	1.67448979591837
40392	I/080	no_sepsis	2.2765306122449
40392	I/080	sepsis	1.22551020408163
40392	I/080	sepsis	1.7765306122449
40392	I/080	sepsis	1.97040816326531
40392	I/080	sepsis	1.53163265306122
40392	I/080	sepsis	1.25612244897959
40431	I/081	sepsis	1.38877551020408
40431	I/081	no_sepsis	1.55204081632653
40583	I/082	sepsis	1.46020408163265
40583	I/082	sepsis	1.34795918367347
40583	I/082	sepsis	1.48061224489796
40583	I/082	sepsis	1.53163265306122
40583	I/082	sepsis	2.55204081632653
40583	I/082	sepsis	1.18469387755102
40583	I/082	sepsis	1.37857142857143
40584	I/083	septic_shock	1.55204081632653
40584	I/083	no_sepsis	1.1030612244898
40584	I/083	no_sepsis	0.745918367346939
40584	I/083	no_sepsis	1.48061224489796
40654	I/084	septic_shock	0.898979591836735
40654	I/084	sepsis	0.776530612244898
40654	I/084	sepsis	0.71530612244898
40788	I/085	no_sepsis	2.21530612244898
40788	I/085	sepsis	1.50102040816326
40788	I/085	no_sepsis	1.28673469387755
40788	I/085	sepsis	1.15408163265306
40788	I/085	no_sepsis	1.56224489795918
40868	I/086	sepsis	1.00102040816327
40868	I/086	sepsis	NA
40868	I/086	sepsis	1.15408163265306
40868	I/086	no_sepsis	1.02142857142857
40868	I/086	no_sepsis	0.878571428571428
40935	I/087	sepsis	1.46020408163265
40935	I/087	sepsis	1.18469387755102
40935	I/087	sepsis	1.20510204081633
40935	I/087	sepsis	0.827551020408163
40935	I/087	sepsis	0.776530612244898
40935	I/087	no_sepsis	1.81734693877551
40946	I/088	sepsis	1.56224489795918
40946	I/088	no_sepsis	1.47040816326531
40958	I/089	no_sepsis	1.09285714285714
40958	I/089	no_sepsis	NA
40958	I/089	no_sepsis	1.36836734693878
40958	I/089	no_sepsis	1.53163265306122
41075	I/090	sepsis	1.63367346938776
41075	I/090	sepsis	1.6030612244898
41075	I/090	sepsis	1.6234693877551
41075	I/090	no_sepsis	1.51122448979592
41081	I/091	sepsis	1.89897959183673
41081	I/091	sepsis	1.22551020408163
41081	I/091	sepsis	2.32755102040816
41081	I/091	sepsis	1.39897959183673
41081	I/091	sepsis	2.05204081632653
41081	I/091	sepsis	1.81734693877551
41081	I/091	sepsis	1.76632653061224
41254	I/092	sepsis	1.43979591836735
41254	I/092	septic_shock	1.95
41254	I/092	sepsis	2.21530612244898
41254	I/092	sepsis	2.24591836734694
41262	I/093	no_sepsis	1.58265306122449
41262	I/093	sepsis	1.43979591836735
41262	I/093	sepsis	1.14387755102041
41262	I/093	sepsis	1.57244897959184
41262	I/093	sepsis	1.46020408163265
41307	I/094	no_sepsis	1.43979591836735
41307	I/094	no_sepsis	1.41938775510204
41307	I/094	no_sepsis	1.70510204081633
41307	I/094	sepsis	1.83775510204082
41307	I/094	sepsis	1.2969387755102
41307	I/094	sepsis	1.95
41307	I/094	sepsis	1.02142857142857
41333	I/095	septic_shock	1.24591836734694
41333	I/095	sepsis	0.603061224489796
41333	I/095	sepsis	1.39897959183673
41333	I/095	septic_shock	1.24591836734694
41333	I/095	sepsis	1.14387755102041
41333	I/095	sepsis	0.929591836734694
41333	I/095	sepsis	1.89897959183673
41336	I/096	sepsis	0.654081632653061
41336	I/096	sepsis	1.02142857142857
41336	I/096	sepsis	1.33775510204082
41336	I/096	sepsis	1.1234693877551
41336	I/096	sepsis	1.22551020408163
41336	I/096	sepsis	1.75612244897959
41336	I/096	sepsis	0.623469387755102
41394	I/097	sepsis	1.72551020408163
41394	I/097	sepsis	1.68469387755102
41394	I/097	sepsis	1.69489795918367
41394	I/097	sepsis	0.939795918367347
41394	I/097	sepsis	1.97040816326531
41394	I/097	sepsis	1.20510204081633
41394	I/097	sepsis	1.34795918367347
41407	I/098	sepsis	0.592857142857143
41407	I/098	sepsis	1.11326530612245
41407	I/098	sepsis	0.735714285714286
41407	I/098	sepsis	1.03163265306122
41407	I/098	sepsis	0.796938775510204
41656	I/099	sepsis	1.19489795918367
41656	I/099	sepsis	1.01122448979592
41656	I/099	sepsis	1.1030612244898
41656	I/099	sepsis	1.17448979591837
41656	I/099	sepsis	1.82755102040816
41656	I/099	sepsis	1.35816326530612
41656	I/099	sepsis	1.49081632653061
41662	I/100	septic_shock	3.80714285714286
41662	I/100	septic_shock	2.98061224489796
41662	I/100	sepsis	2.36836734693878
41662	I/100	sepsis	2.09285714285714
41662	I/100	sepsis	2.67448979591837
41662	I/100	sepsis	2.67448979591837
41662	I/100	no_sepsis	2.84795918367347
41686	I/101	no_sepsis	1.6234693877551
41686	I/101	sepsis	1.50102040816326
41686	I/101	sepsis	1.48061224489796
41686	I/101	sepsis	1.46020408163265
41686	I/101	sepsis	1.52142857142857
41686	I/101	sepsis	1.41938775510204
41686	I/101	septic_shock	1.40918367346939
41814	I/102	sepsis	1.08265306122449
41814	I/102	sepsis	1.66428571428571
41814	I/102	sepsis	1.35816326530612
41814	I/102	sepsis	1.2969387755102
41814	I/102	no_sepsis	1.41938775510204
41956	I/103	sepsis	1.64387755102041
41956	I/103	sepsis	1.7765306122449
41956	I/103	sepsis	1.41938775510204
41956	I/103	sepsis	2.7969387755102
41956	I/103	sepsis	2.19489795918367
41956	I/103	sepsis	1.46020408163265
41956	I/103	sepsis	1.21530612244898
42012	I/104	sepsis	1.43979591836735
42012	I/104	sepsis	1.6234693877551
42012	I/104	sepsis	1.84795918367347
42012	I/104	sepsis	1.97040816326531
42054	I/105	sepsis	2.32755102040816
42054	I/105	sepsis	2.20510204081633
42084	I/106	no_sepsis	1.40918367346939
42084	I/106	no_sepsis	1.6234693877551
42084	I/106	no_sepsis	2.00102040816327
42084	I/106	no_sepsis	1.21530612244898
42084	I/106	no_sepsis	1.19489795918367
42084	I/106	no_sepsis	1.58265306122449
42084	I/106	no_sepsis	1.36836734693878
42085	I/107	septic_shock	5.72551020408163
42085	I/107	septic_shock	1.92959183673469
42085	I/107	septic_shock	1.45
42085	I/107	septic_shock	1.48061224489796
42085	I/107	septic_shock	1.31734693877551
42085	I/107	sepsis	1.64387755102041
42085	I/107	sepsis	2.1234693877551
42164	I/108	sepsis	1.39897959183673
42164	I/108	sepsis	0.919387755102041
42164	I/108	sepsis	1.11326530612245
42164	I/108	sepsis	1.1030612244898
42164	I/108	sepsis	1.19489795918367
42164	I/108	sepsis	1.68469387755102
42164	I/108	sepsis	1.50102040816326
42184	I/109	septic_shock	1.84795918367347
42184	I/109	septic_shock	1.71530612244898
42184	I/109	sepsis	2.02142857142857
42184	I/109	sepsis	1.33775510204082
42184	I/109	sepsis	1.51122448979592
42184	I/109	sepsis	1.61326530612245
42184	I/109	sepsis	1.61326530612245
42248	I/110	sepsis	1.7765306122449
42248	I/110	sepsis	1.16428571428571
42248	I/110	sepsis	0.919387755102041
42248	I/110	sepsis	1.19489795918367
42248	I/110	sepsis	0.929591836734694
42248	I/110	sepsis	1.07244897959184
42258	I/111	sepsis	0.898979591836735
42258	I/111	sepsis	1.03163265306122
42250	I/112	sepsis	1.55204081632653
42250	I/112	sepsis	1.33775510204082
42250	I/112	sepsis	1.07244897959184
42250	I/112	sepsis	1.19489795918367
42250	I/112	sepsis	0.95
42250	I/112	sepsis	1.45
42250	I/112	sepsis	1.43979591836735
42326	I/113	sepsis	0.970408163265306
42326	I/113	sepsis	0.888775510204082
42326	I/113	sepsis	1.33775510204082
42326	I/113	no_sepsis	1.20510204081633
42554	I/114	septic_shock	0.766326530612245
42554	I/114	septic_shock	0.756122448979592
42554	I/114	sepsis	0.705102040816327
42554	I/114	sepsis	0.735714285714286
42554	I/114	sepsis	0.68469387755102
42554	I/114	sepsis	0.776530612244898
42554	I/114	sepsis	1.13367346938776
42549	I/115	sepsis	1.1030612244898
42549	I/115	no_sepsis	1.56224489795918
42549	I/115	no_sepsis	2.33775510204082
42549	I/115	no_sepsis	1.7969387755102
42549	I/115	no_sepsis	1.46020408163265
42549	I/115	no_sepsis	0.95
42550	I/116	septic_shock	2.32755102040816
42560	I/117	sepsis	2.46020408163265
42560	I/117	sepsis	15.9908163265306
42560	I/117	septic_shock	8.92959183673469
42560	I/117	sepsis	4.23571428571428
42560	I/117	sepsis	4.56224489795918
42560	I/117	sepsis	2.16428571428571
42560	I/117	sepsis	2.30714285714286
42770	I/118	sepsis	1.38877551020408
42770	I/118	sepsis	1.2969387755102
42770	I/118	sepsis	1.47040816326531
42770	I/118	sepsis	1.93979591836735
42770	I/118	sepsis	1.48061224489796
42770	I/118	sepsis	1.49081632653061
42770	I/118	sepsis	2.01122448979592
42828	I/119	sepsis	2.03163265306122
42828	I/119	sepsis	1.41938775510204
42828	I/119	sepsis	2.1030612244898
42828	I/119	sepsis	1.83775510204082
42828	I/119	sepsis	1.37857142857143
42828	I/119	sepsis	2.05204081632653
42896	I/120	sepsis	1.39897959183673
42896	I/120	sepsis	1.1234693877551
42896	I/120	sepsis	1.38877551020408
42896	I/120	sepsis	1.43979591836735
42896	I/120	sepsis	1.41938775510204
42896	I/120	no_sepsis	1.55204081632653
42896	I/120	no_sepsis	1.24591836734694
43016	I/121	no_sepsis	3.68469387755102
43016	I/121	no_sepsis	2.21530612244898
43016	I/121	no_sepsis	2.01122448979592
43016	I/121	no_sepsis	1.82755102040816
43016	I/121	no_sepsis	2.37857142857143
43016	I/121	no_sepsis	1.74591836734694
43016	I/121	no_sepsis	2.33775510204082
43092	I/122	sepsis	1.66428571428571
43092	I/122	no_sepsis	1.71530612244898
43092	I/122	no_sepsis	1.88877551020408
43235	I/123	sepsis	2.2765306122449
43235	I/123	sepsis	2.6030612244898
43235	I/123	sepsis	2.31734693877551
43235	I/123	sepsis	1.95
43339	I/124	no_sepsis	1.74591836734694
43339	I/124	sepsis	1.13367346938776
43339	I/124	sepsis	1.53163265306122
43339	I/124	sepsis	1.88877551020408
43339	I/124	sepsis	1.7765306122449
43339	I/124	sepsis	1.90918367346939
43339	I/124	sepsis	2.25612244897959
43480	I/125	sepsis	2.37857142857143
43480	I/125	sepsis	1.54183673469388
43480	I/125	sepsis	2.2969387755102
43501	I/126	sepsis	1.41938775510204
43501	I/126	sepsis	1.42959183673469
43501	I/126	sepsis	1.24591836734694
43501	I/126	sepsis	1.54183673469388
43501	I/126	sepsis	1.45
43528	I/127	septic_shock	2.1234693877551
43528	I/127	septic_shock	5.81734693877551
43528	I/127	septic_shock	5.24591836734694
43528	I/127	septic_shock	5.20510204081633
43528	I/127	sepsis	2.89897959183673
43528	I/127	sepsis	1.6030612244898
43528	I/127	sepsis	1.40918367346939
43561	I/128	no_sepsis	1.99081632653061
43561	I/128	sepsis	1.87857142857143
43561	I/128	sepsis	1.87857142857143
43561	I/128	sepsis	1.40918367346939
43561	I/128	sepsis	2.21530612244898
43561	I/128	sepsis	1.52142857142857
43561	I/128	no_sepsis	2.05204081632653
43725	I/129	sepsis	2.84795918367347
43725	I/129	sepsis	2.82755102040816
43725	I/129	septic_shock	3.04183673469388
43725	I/129	septic_shock	2.43979591836735
43853	I/130	sepsis	2.28673469387755
43853	I/130	sepsis	NA
43853	I/130	sepsis	1.66428571428571
43853	I/130	sepsis	2.2969387755102
43853	I/130	sepsis	3.01122448979592
43853	I/130	sepsis	3.65408163265306
43853	I/130	sepsis	3.28673469387755
43913	I/131	septic_shock	2.08265306122449
43913	I/131	septic_shock	1.73571428571429
43913	I/131	sepsis	2.91938775510204
43913	I/131	sepsis	1.65408163265306
43913	I/131	sepsis	3.09285714285714
43913	I/131	sepsis	1.32755102040816
43913	I/131	sepsis	2.03163265306122
43979	I/132	septic_shock	1.16428571428571
43979	I/132	sepsis	2.33775510204082
43979	I/132	sepsis	2.72551020408163
43979	I/132	sepsis	2.63367346938775
43979	I/132	sepsis	2.37857142857143
43979	I/132	sepsis	2.84795918367347
43979	I/132	sepsis	3.69489795918367
44047	I/133	sepsis	1.35816326530612
44047	I/133	sepsis	1.46020408163265
44047	I/133	septic_shock	1.87857142857143
44047	I/133	sepsis	1.96020408163265
44047	I/133	sepsis	2.24591836734694
44047	I/133	sepsis	2.26632653061224
44047	I/133	sepsis	2.32755102040816
44319	I/134	sepsis	1.97040816326531
44319	I/134	sepsis	2.21530612244898
44344	I/135	sepsis	2.04183673469388
44344	I/135	sepsis	2.93979591836735
44344	I/135	sepsis	2.49081632653061
44344	I/135	sepsis	2.48061224489796
44344	I/135	no_sepsis	3.16428571428571
44544	I/136	septic_shock	1.65408163265306
44544	I/136	septic_shock	1.78673469387755
44544	I/136	sepsis	1.67448979591837
44544	I/136	sepsis	1.01122448979592
44544	I/136	sepsis	0.960204081632653
44544	I/136	sepsis	0.847959183673469
44544	I/136	sepsis	0.980612244897959
44742	I/137	sepsis	0.827551020408163
44742	I/137	septic_shock	0.939795918367347
44742	I/137	sepsis	0.71530612244898
44742	I/137	no_sepsis	0.745918367346939
44742	I/137	no_sepsis	0.71530612244898
44742	I/137	no_sepsis	0.95
44742	I/137	no_sepsis	0.674489795918367
44834	I/138	septic_shock	0.347959183673469
44834	I/138	sepsis	0.735714285714286
44834	I/138	sepsis	0.68469387755102
44834	I/138	no_sepsis	0.623469387755102
44834	I/138	no_sepsis	0.613265306122449
44834	I/138	no_sepsis	0.919387755102041
44834	I/138	no_sepsis	0.71530612244898
44922	I/139	no_sepsis	1.91938775510204
44922	I/139	septic_shock	1.06224489795918
44922	I/139	septic_shock	0.980612244897959
44922	I/139	no_sepsis	2.15408163265306
44974	I/140	sepsis	1.06224489795918
44974	I/140	sepsis	0.888775510204082
44974	I/140	sepsis	1.2969387755102
44974	I/140	sepsis	1.38877551020408
44974	I/140	sepsis	1.14387755102041
44974	I/140	sepsis	1.45
44974	I/140	sepsis	1.24591836734694
44988	I/141	septic_shock	0.980612244897959
44988	I/141	no_sepsis	1.00102040816327
44988	I/141	sepsis	0.939795918367347
44988	I/141	sepsis	0.898979591836735
44988	I/141	sepsis	1.17448979591837
44988	I/141	no_sepsis	1.03163265306122
44988	I/141	no_sepsis	0.735714285714286
45072	I/142	septic_shock	1.98061224489796
45072	I/142	septic_shock	NA
45072	I/142	sepsis	1.65408163265306
45072	I/142	sepsis	1.70510204081633
45072	I/142	sepsis	1.93979591836735
45072	I/142	sepsis	2.31734693877551
45072	I/142	sepsis	2.2969387755102
45095	I/143	no_sepsis	0.592857142857143
45095	I/143	no_sepsis	0.501020408163265
45095	I/143	no_sepsis	0.480612244897959
45095	I/143	sepsis	0.745918367346939
45095	I/143	sepsis	0.766326530612245
45095	I/143	sepsis	0.888775510204082
45095	I/143	sepsis	1.68469387755102
45206	I/144	septic_shock	1.30714285714286
45206	I/144	sepsis	0.807142857142857
45206	I/144	sepsis	1.18469387755102
45206	I/144	no_sepsis	1.86836734693878
45206	I/144	no_sepsis	1.34795918367347
45273	I/145	sepsis	0.95
45273	I/145	sepsis	1.46020408163265
45273	I/145	sepsis	1.7765306122449
45273	I/145	sepsis	1.36836734693878
45273	I/145	sepsis	1.70510204081633
45273	I/145	no_sepsis	NA
45273	I/145	no_sepsis	NA
45302	I/146	sepsis	0.807142857142857
45302	I/146	sepsis	1.40918367346939
45302	I/146	sepsis	1.84795918367347
45302	I/146	no_sepsis	1.08265306122449
45302	I/146	no_sepsis	1.07244897959184
45308	I/147	sepsis	0.868367346938775
45308	I/147	sepsis	0.909183673469388
45308	I/147	sepsis	1.1030612244898
45308	I/147	sepsis	1.2765306122449
45308	I/147	sepsis	1.46020408163265
45308	I/147	sepsis	1.64387755102041
45308	I/147	sepsis	1.38877551020408
45360	I/148	no_sepsis	1.66428571428571
45360	I/148	no_sepsis	1.09285714285714
45360	I/148	no_sepsis	1.30714285714286
45360	I/148	sepsis	1.21530612244898
45360	I/148	sepsis	1.22551020408163
45360	I/148	sepsis	1.64387755102041
45360	I/148	sepsis	1.61326530612245
45940	I/149	sepsis	1.37857142857143
45940	I/149	sepsis	1.87857142857143
45940	I/149	sepsis	2.16428571428571
45940	I/149	sepsis	2.31734693877551
45940	I/149	sepsis	2.65408163265306
45940	I/149	sepsis	3.69489795918367
45940	I/149	no_sepsis	2.59285714285714
46403	I/150	sepsis	1.7969387755102
46403	I/150	sepsis	1.84795918367347
46403	I/150	sepsis	1.18469387755102
46403	I/150	no_sepsis	2.03163265306122
46403	I/150	sepsis	1.53163265306122
46403	I/150	no_sepsis	1.73571428571429
46403	I/150	sepsis	1.85816326530612
46453	I/151	septic_shock	1.93979591836735
46453	I/151	sepsis	1.61326530612245
46453	I/151	sepsis	1.59285714285714
46453	I/151	sepsis	1.31734693877551
46453	I/151	no_sepsis	0.81734693877551
46453	I/151	septic_shock	0.643877551020408
46453	I/151	no_sepsis	0.745918367346939
46554	I/152	sepsis	0.847959183673469
46554	I/152	sepsis	0.81734693877551
46554	I/152	no_sepsis	0.796938775510204
46554	I/152	no_sepsis	1.04183673469388
46554	I/152	no_sepsis	0.990816326530612
46554	I/152	no_sepsis	0.81734693877551
46554	I/152	no_sepsis	0.643877551020408
46876	I/153	no_sepsis	1.68469387755102
46876	I/153	no_sepsis	2.19489795918367
46876	I/153	no_sepsis	2.89897959183673
46876	I/153	sepsis	1.6030612244898
46876	I/153	sepsis	1.83775510204082
46876	I/153	sepsis	1.91938775510204
46876	I/153	sepsis	2.02142857142857
46877	I/154	sepsis	1.73571428571429
46877	I/154	sepsis	2.28673469387755
46877	I/154	sepsis	1.76632653061224
46877	I/154	sepsis	2.19489795918367
46877	I/154	sepsis	1.7765306122449
46877	I/154	sepsis	2.00102040816327
46877	I/154	sepsis	2.11326530612245
47057	I/155	septic_shock	1.08265306122449
47057	I/155	septic_shock	1.84795918367347
47057	I/155	sepsis	2.05204081632653
47057	I/155	sepsis	2.07244897959184
47057	I/155	sepsis	3.02142857142857
47057	I/155	sepsis	3.03163265306122
47113	I/156	sepsis	2.89897959183673
47113	I/156	sepsis	2.7765306122449
47113	I/156	sepsis	3.61326530612245
47113	I/156	sepsis	2.70510204081633
47113	I/156	sepsis	2.55204081632653
47113	I/156	sepsis	2.85816326530612
47113	I/156	sepsis	3.09285714285714
47150	I/157	sepsis	1.96020408163265
47150	I/157	sepsis	2.05204081632653
47171	I/158	septic_shock	2.08265306122449
47171	I/158	sepsis	1.93979591836735
47174	I/159	sepsis	1.46020408163265
47174	I/159	sepsis	1.99081632653061
47174	I/159	no_sepsis	2.07244897959184
47372	I/160	no_sepsis	1.2765306122449
47372	I/160	no_sepsis	1.76632653061224
47350	I/161	sepsis	1.73571428571429
47350	I/161	sepsis	2.23571428571429
47350	I/161	sepsis	2.24591836734694
47350	I/161	sepsis	2.22551020408163
47350	I/161	no_sepsis	2.47040816326531
47350	I/161	no_sepsis	2.56224489795918
47519	I/162	sepsis	1.23571428571429
47519	I/162	sepsis	1.48061224489796
47519	I/162	sepsis	1.6234693877551
47519	I/162	sepsis	1.7969387755102
47519	I/162	sepsis	1.97040816326531
47519	I/162	no_sepsis	3.15408163265306
47519	I/162	no_sepsis	0.909183673469388
47645	I/163	sepsis	0.623469387755102
47645	I/163	sepsis	0.552040816326531
47645	I/163	septic_shock	0.613265306122449
47645	I/163	sepsis	0.725510204081633
47645	I/163	sepsis	1.08265306122449
47645	I/163	sepsis	1.64387755102041
47645	I/163	sepsis	0.960204081632653
47659	I/164	sepsis	0.521428571428571
47659	I/164	sepsis	0.58265306122449
47659	I/164	sepsis	0.58265306122449
47659	I/164	sepsis	0.480612244897959
47659	I/164	sepsis	0.347959183673469
47714	I/165	sepsis	0.613265306122449
47714	I/165	sepsis	0.919387755102041
47759	I/166	septic_shock	0.735714285714286
47759	I/166	sepsis	0.654081632653061
47832	I/167	septic_shock	1.08265306122449
47832	I/167	septic_shock	0.725510204081633
47832	I/167	sepsis	0.562244897959184
47832	I/167	sepsis	0.286734693877551
47832	I/167	sepsis	0.705102040816327
47832	I/167	sepsis	0.725510204081633
47832	I/167	septic_shock	0.878571428571428
47851	I/168	septic_shock	0.654081632653061
47851	I/168	sepsis	0.562244897959184
47851	I/168	sepsis	0.939795918367347
47854	I/169	sepsis	2.67448979591837
47854	I/169	sepsis	4.36836734693877
47854	I/169	sepsis	3.49081632653061
47854	I/169	sepsis	3.16428571428571
47854	I/169	sepsis	2.52142857142857
47854	I/169	sepsis	2.74591836734694
47854	I/169	sepsis	2.25612244897959
47875	I/170	sepsis	1.18469387755102
47875	I/170	septic_shock	0.847959183673469
47875	I/170	sepsis	0.71530612244898
47875	I/170	sepsis	0.960204081632653
47875	I/170	sepsis	0.623469387755102
47875	I/170	sepsis	0.58265306122449
47871	I/171	sepsis	2.02142857142857
47871	I/171	sepsis	2.13367346938776
47871	I/171	sepsis	1.52142857142857
47871	I/171	sepsis	2.42959183673469
47871	I/171	sepsis	2.13367346938776
47871	I/171	sepsis	2.95
47871	I/171	sepsis	2.6030612244898
47977	I/172	sepsis	0.552040816326531
47977	I/172	sepsis	0.756122448979592
47977	I/172	sepsis	0.623469387755102
47977	I/172	sepsis	0.674489795918367
47977	I/172	sepsis	1.16428571428571
47977	I/172	no_sepsis	1.04183673469388
47977	I/172	no_sepsis	1.04183673469388
48023	I/173	no_sepsis	0.929591836734694
48023	I/173	sepsis	1.58265306122449
48023	I/173	sepsis	1.36836734693878
48023	I/173	no_sepsis	2.68469387755102
48023	I/173	sepsis	1.18469387755102
48023	I/173	sepsis	1.46020408163265
48233	I/174	no_sepsis	1.00102040816327
48233	I/174	no_sepsis	0.745918367346939
48233	I/174	no_sepsis	1.30714285714286
48330	I/175	sepsis	0.898979591836735
48330	I/175	sepsis	0.81734693877551
48330	I/175	sepsis	2.07244897959184
48330	I/175	sepsis	1.00102040816327
48330	I/175	sepsis	1.30714285714286
48350	I/176	septic_shock	3.08265306122449
48350	I/176	septic_shock	1.82755102040816
48350	I/176	sepsis	1.6234693877551
48350	I/176	sepsis	1.35816326530612
48350	I/176	sepsis	1.66428571428571
48350	I/176	sepsis	1.75612244897959
48374	I/177	septic_shock	1.38877551020408
48374	I/177	sepsis	1.41938775510204
48374	I/177	sepsis	1.03163265306122
48374	I/177	sepsis	1.28673469387755
48374	I/177	sepsis	2.03163265306122
48571	I/178	sepsis	1.03163265306122
48571	I/178	sepsis	1.02142857142857
48856	I/179	sepsis	1.19489795918367
48856	I/179	sepsis	1.69489795918367
48856	I/179	sepsis	1.51122448979592
48910	I/180	sepsis	1.76632653061224
48910	I/180	sepsis	1.74591836734694
48910	I/180	sepsis	1.15408163265306
48910	I/180	sepsis	1.36836734693878
48910	I/180	no_sepsis	1.25612244897959
48910	I/180	no_sepsis	1.46020408163265
48910	I/180	no_sepsis	1.74591836734694
49067	I/181	sepsis	2.99081632653061
49067	I/181	sepsis	3.08265306122449
49067	I/181	sepsis	3.09285714285714
49067	I/181	sepsis	2.88877551020408
49067	I/181	sepsis	2.2765306122449
49067	I/181	sepsis	1.78673469387755
49067	I/181	sepsis	2.34795918367347
49126	I/182	sepsis	2.53163265306122
49126	I/182	sepsis	3.34795918367347
49126	I/182	sepsis	3.67448979591837
49147	I/183	no_sepsis	1.7765306122449
49147	I/183	no_sepsis	1.7765306122449
49147	I/183	no_sepsis	1.80714285714286
49147	I/183	sepsis	0.960204081632653
49147	I/183	septic_shock	1.80714285714286
49147	I/183	septic_shock	2.6030612244898
49147	I/183	no_sepsis	3.19489795918367
49328	I/184	sepsis	1.68469387755102
49328	I/184	sepsis	1.75612244897959
49328	I/184	sepsis	NA
49328	I/184	sepsis	1.24591836734694
49328	I/184	sepsis	1.74591836734694
49328	I/184	sepsis	1.63367346938776
49328	I/184	sepsis	1.74591836734694
49649	I/185	sepsis	2.51122448979592
49649	I/185	sepsis	2.67448979591837
49803	I/186	sepsis	1.31734693877551
49803	I/186	sepsis	1.59285714285714
49803	I/186	sepsis	1.50102040816326
49803	I/186	sepsis	1.55204081632653
49803	I/186	sepsis	1.72551020408163
49803	I/186	sepsis	2.14387755102041
49803	I/186	sepsis	1.96020408163265
50203	I/187	no_sepsis	1.13367346938776
50203	I/187	no_sepsis	1.25612244897959
50203	I/187	no_sepsis	1.23571428571429
50207	I/188	sepsis	1.39897959183673
50207	I/188	sepsis	1.30714285714286
50207	I/188	sepsis	1.36836734693878
50207	I/188	sepsis	2.00102040816327
50207	I/188	sepsis	1.82755102040816
50273	I/189	septic_shock	1.71530612244898
50273	I/189	no_sepsis	1.2765306122449
50273	I/189	no_sepsis	1.53163265306122
50273	I/189	no_sepsis	1.49081632653061
50273	I/189	no_sepsis	1.34795918367347
50273	I/189	no_sepsis	4.33775510204082
50452	I/190	sepsis	0.562244897959184
50452	I/190	sepsis	0.858163265306122
50452	I/190	sepsis	0.909183673469388
50655	I/191	septic_shock	0.960204081632653
50655	I/191	septic_shock	0.796938775510204
50655	I/191	sepsis	0.858163265306122
50655	I/191	sepsis	0.807142857142857
50655	I/191	sepsis	0.745918367346939
50655	I/191	sepsis	0.766326530612245
50655	I/191	sepsis	0.81734693877551
50932	I/192	sepsis	0.970408163265306
50932	I/192	sepsis	0.837755102040816
50932	I/192	sepsis	0.847959183673469
50932	I/192	sepsis	0.939795918367347
50932	I/192	sepsis	0.827551020408163
50932	I/192	sepsis	0.81734693877551
50932	I/192	sepsis	0.827551020408163
51051	I/193	sepsis	1.00102040816327
51051	I/193	sepsis	0.960204081632653
51051	I/193	sepsis	1.1030612244898
51051	I/193	sepsis	1.21530612244898
51051	I/193	sepsis	1.20510204081633
51051	I/193	sepsis	0.756122448979592
51051	I/193	sepsis	0.858163265306122

## Sheet: Fig 1G
PatientID	StudyID	Catalytic_iron	MDA
36382	I/004	NA	NA
36382	I/004	NA	NA
36382	I/004	NA	NA
36382	I/004	NA	NA
36382	I/004	NA	NA
36382	I/004	NA	NA
36382	I/004	NA	NA
36392	I/005	NA	NA
36392	I/005	NA	NA
36392	I/005	NA	NA
36392	I/005	NA	NA
36392	I/005	NA	NA
36392	I/005	NA	NA
36392	I/005	NA	NA
36630	I/006	NA	NA
36630	I/006	NA	NA
36630	I/006	NA	NA
36630	I/006	NA	NA
36630	I/006	NA	NA
36630	I/006	NA	NA
36630	I/006	NA	NA
36618	I/007	NA	NA
36618	I/007	NA	NA
36618	I/007	NA	NA
36618	I/007	NA	NA
36618	I/007	NA	NA
36618	I/007	NA	NA
36618	I/007	NA	NA
36635	I/008	NA	NA
36635	I/008	NA	NA
36635	I/008	NA	NA
36635	I/008	NA	NA
36635	I/008	NA	NA
36635	I/008	NA	NA
36635	I/008	NA	NA
36213	I/009	NA	NA
36213	I/009	NA	NA
36213	I/009	NA	NA
36213	I/009	NA	NA
36213	I/009	NA	NA
36213	I/009	NA	NA
36213	I/009	NA	NA
36721	I/010	NA	NA
36721	I/010	NA	NA
36773	I/011	NA	NA
36773	I/011	NA	NA
36773	I/011	NA	NA
36773	I/011	NA	NA
36153	I/012	NA	NA
36814	I/013	NA	NA
36814	I/013	NA	NA
36855	I/014	NA	NA
36855	I/014	NA	NA
36855	I/014	NA	NA
36855	I/014	NA	NA
36855	I/014	NA	NA
36855	I/014	NA	NA
36855	I/014	NA	NA
36842	I/015	NA	NA
36842	I/015	NA	NA
36842	I/015	NA	NA
36842	I/015	NA	NA
36842	I/015	NA	NA
36842	I/015	NA	NA
36842	I/015	NA	NA
36962	I/016	1.33	1.21530612244898
36962	I/016	1.2	1.40918367346939
36962	I/016	0.88	1.84795918367347
36962	I/016	0.94	1.65408163265306
36972	I/017	0.38	2.54183673469388
36972	I/017	0.34	1.50102040816326
36972	I/017	0.42	4.98061224489796
36972	I/017	0.29	3.08265306122449
36972	I/017	0.27	4.59285714285714
36972	I/017	0.272	1.95
36972	I/017	0.3	1.84795918367347
37051	I/018	0.85	3.00102040816326
37051	I/018	NA	NA
37051	I/018	0.42	0.960204081632653
37051	I/018	0.57	1.16428571428571
37051	I/018	0.44	1.43979591836735
37051	I/018	6.05	1.38877551020408
37051	I/018	8.86	1.40918367346939
37076	I/019	0.53	2.37857142857143
37076	I/019	0.69	3.80714285714286
37076	I/019	0.82	3.30714285714286
37170	I/020	0.49	3.75612244897959
37170	I/020	2.56	1.55204081632653
37170	I/020	1.35	3.01122448979592
37170	I/020	0.78	3.89897959183673
37170	I/020	1.01	1.2765306122449
37170	I/020	0.74	1.7969387755102
37170	I/020	0.84	1.76632653061224
37234	I/021	1.48	2.21530612244898
37234	I/021	0.76	1.37857142857143
37234	I/021	0.48	2.04183673469388
37304	I/022	0.22	2.26632653061224
37304	I/022	0.32	3.02142857142857
37304	I/022	0.77	2.80714285714286
37304	I/022	0.7	3.96020408163265
37304	I/022	1.1	2.40918367346939
37304	I/022	1.92	2.2765306122449
37304	I/022	0.65	1.49081632653061
37298	I/023	0.56	2.7969387755102
37298	I/023	NA	NA
37298	I/023	1.34	1.63367346938776
37298	I/023	0.92	2.14387755102041
37298	I/023	0.77	1.25612244897959
37298	I/023	1.53	2.21530612244898
37298	I/023	0.92	2.07244897959184
37351	I/024	0.62	3.1030612244898
37351	I/024	0.63	2.55204081632653
37351	I/024	2.46	3.09285714285714
37352	I/025	0.27	2.19489795918367
37352	I/025	0.34	2.09285714285714
37352	I/025	0.32	1.28673469387755
37352	I/025	0.29	1.54183673469388
37352	I/025	0.33	1.50102040816326
37352	I/025	0.33	1.84795918367347
37352	I/025	0.49	1.52142857142857
37412	I/026	0.51	1.53163265306122
37412	I/026	0.63	2.05204081632653
37418	I/027	0.55	2.53163265306122
37418	I/027	0.68	1.92959183673469
37418	I/027	0.83	2.14387755102041
37418	I/027	1.1	2.06224489795918
37418	I/027	4.29	1.89897959183673
37418	I/027	1.05	2.57244897959184
37418	I/027	0.58	1.14387755102041
37846	I/028	0.35	3.37857142857143
37846	I/028	0.22	1.08265306122449
37846	I/028	0.56	1.33775510204082
37846	I/028	0.5	1.35816326530612
37846	I/028	0.45	2.78673469387755
37846	I/028	0.22	1.78673469387755
37846	I/028	0.25	1.56224489795918
37869	I/029	0.21	1.15408163265306
37869	I/029	0.27	1.23571428571429
37869	I/029	0.27	1.03163265306122
37869	I/029	0.35	1.28673469387755
37869	I/029	0.46	1.28673469387755
37869	I/029	0.41	1.32755102040816
37991	I/030	0.21	0.929591836734694
37991	I/030	NA	NA
37991	I/030	0.35	1.52142857142857
37991	I/030	0.3	2.7969387755102
37991	I/030	0.34	2.21530612244898
37991	I/030	0.31	2.80714285714286
38027	I/031	0.29	2.02142857142857
38027	I/031	0.26	1.1030612244898
38027	I/031	0.32	1.09285714285714
38027	I/031	0.38	1.30714285714286
38027	I/031	0.345	0.633673469387755
38027	I/031	0.32	0.58265306122449
38027	I/031	0.34	0.460204081632653
38023	I/032	0.55	4.05204081632653
38023	I/032	0.57	0.756122448979592
38118	I/033	0.6	2.05204081632653
38118	I/033	0.44	0.95
38118	I/033	0.71	1.84795918367347
38118	I/033	0.55	1.13367346938776
38118	I/033	0.76	1.47040816326531
38118	I/033	0.46	1.73571428571429
38118	I/033	0.36	1.50102040816326
38107	I/034	0.5	1.38877551020408
38107	I/034	0.36	1.41938775510204
38107	I/034	0.36	1.13367346938776
38107	I/034	0.39	1.7969387755102
38107	I/034	0.55	2.24591836734694
38107	I/034	0.37	2.45
38107	I/034	0.35	2.66428571428571
38147	I/035	0.44	1.98061224489796
38147	I/035	0.5	1.51122448979592
38147	I/035	0.56	1.25612244897959
38147	I/035	0.54	1.59285714285714
38147	I/035	0.95	1.42959183673469
38147	I/035	0.95	2.32755102040816
38147	I/035	0.46	2.17448979591837
38170	I/036	0.31	3.30714285714286
38170	I/036	0.35	1.81734693877551
38241	I/037	0.25	5.6234693877551
38241	I/037	0.27	4.38877551020408
38241	I/037	0.26	3.23571428571429
38241	I/037	0.27	2.54183673469388
38241	I/037	0.29	2.93979591836735
38241	I/037	0.36	3.71530612244898
38241	I/037	0.3	2.40918367346939
38251	I/038	0.36	3.32755102040816
38251	I/038	0.32	3.1030612244898
38251	I/038	0.26	2.53163265306122
38251	I/038	0.38	2.56224489795918
38251	I/038	0.46	3.24591836734694
38251	I/038	0.35	3.22551020408163
38251	I/038	0.41	2.2765306122449
38299	I/039	0.25	5.20510204081633
38299	I/039	0.43	2.7969387755102
38299	I/039	0.29	2.88877551020408
38299	I/039	0.27	2.14387755102041
38299	I/039	0.31	3.20510204081633
38299	I/039	0.23	3.21530612244898
38299	I/039	0.32	2.6234693877551
38324	I/040	10.76	3.56224489795918
38324	I/040	1.09	3.13367346938775
38324	I/040	1.11	2.99081632653061
38324	I/040	0.43	2.93979591836735
38324	I/040	0.61	3.06224489795918
38324	I/040	3.55	2.87857142857143
38324	I/040	32.05	2.26632653061224
38386	I/041	0.38	2.51122448979592
38386	I/041	0.33	3.00102040816326
38386	I/041	0.38	3.57244897959184
38386	I/041	0.41	2.1030612244898
38386	I/041	0.88	2.89897959183673
38386	I/041	NA	NA
38386	I/041	0.42	3.69489795918367
38487	I/042	0.23	3.18469387755102
38487	I/042	0.23	1.85816326530612
38502	I/043	0.29	3.55204081632653
38502	I/043	0.31	2.93979591836735
38502	I/043	0.33	2.91938775510204
38502	I/043	0.56	2.75612244897959
38502	I/043	NA	NA
38522	I/044	3.13	3.09285714285714
38522	I/044	0.41	3.58265306122449
38529	I/045	0.96	2.80714285714286
38529	I/045	1.44	2.56224489795918
38529	I/045	1.03	1.93979591836735
38529	I/045	1.39	2.93979591836735
38529	I/045	0.64	2.75612244897959
38529	I/045	0.82	2.89897959183673
38529	I/045	0.58	3.6030612244898
38603	I/046	0.24	1.80714285714286
38603	I/046	0.27	1.88877551020408
38603	I/046	0.8	2.2765306122449
38603	I/046	0.36	1.80714285714286
38631	I/047	1.02	1.90918367346939
38631	I/047	0.44	1.66428571428571
38631	I/047	0.53	2.02142857142857
38631	I/047	0.44	1.13367346938776
38631	I/047	0.48	1.74591836734694
38631	I/047	0.31	1.1030612244898
38631	I/047	0.34	1.40918367346939
38716	I/048	0.33	0.847959183673469
38716	I/048	0.64	2.00102040816327
38716	I/048	1.49	1.55204081632653
38716	I/048	1.49	1.67448979591837
38716	I/048	0.53	0.95
38716	I/048	0.71	1.51122448979592
38716	I/048	0.38	1.1030612244898
38780	I/049	0.28	1.84795918367347
38780	I/049	0.41	1.51122448979592
38780	I/049	0.58	2.16428571428571
38780	I/049	0.6	2.00102040816327
38808	I/050	0.46	1.41938775510204
38808	I/050	1.13	1.81734693877551
38808	I/050	0.46	1.30714285714286
38808	I/050	0.68	1.63367346938776
38808	I/050	0.35	1.26632653061225
38881	I/051	0.69	1.16428571428571
38881	I/051	0.89	1.67448979591837
38881	I/051	0.84	1.05204081632653
38881	I/051	0.54	1.1030612244898
38881	I/051	0.34	0.470408163265306
38881	I/051	0.72	1.46020408163265
38881	I/051	0.44	0.21530612244898
38902	I/052	0.24	0.521428571428571
38902	I/052	0.27	0.490816326530612
38902	I/052	0.23	0.960204081632653
38902	I/052	0.27	0.562244897959184
38902	I/052	0.25	0.745918367346939
38902	I/052	0.36	0.541836734693877
38902	I/052	0.44	0.960204081632653
38930	I/053	0.68	0.745918367346939
38930	I/053	0.27	0.725510204081633
38930	I/053	0.29	0.123469387755102
38930	I/053	0.58	0.603061224489796
38930	I/053	0.3	0.766326530612245
38930	I/053	0.42	0.735714285714286
38930	I/053	0.3	0.429591836734694
38932	I/054	8.6	0.674489795918367
38932	I/054	2.11	0.276530612244898
38932	I/054	9.87	1.31734693877551
38932	I/054	0.76	0.654081632653061
38932	I/054	0.46	0.868367346938775
38932	I/054	NA	NA
38932	I/054	NA	NA
38936	I/055	0.46	0.613265306122449
38936	I/055	0.23	0.745918367346939
38936	I/055	0.22	0.501020408163265
39069	I/056	0.28	0.490816326530612
39069	I/056	0.29	0.511224489795918
39069	I/056	0.32	0.756122448979592
39069	I/056	2.21	0.511224489795918
39069	I/056	0.6	0.745918367346939
39069	I/056	0.62	0.745918367346939
39069	I/056	1.45	1.00102040816327
39055	I/057	21.9	2.04183673469388
39055	I/057	1.49	2.43979591836735
39055	I/057	1.05	1.88877551020408
39055	I/057	1	1.95
39055	I/057	1.65	1.66428571428571
39055	I/057	61.71	2.47040816326531
39055	I/057	28.41	2.02142857142857
39115	I/058	0.29	0.786734693877551
39115	I/058	0.24	0.694897959183673
39115	I/058	0.24	1.17448979591837
39115	I/058	0.27	0.735714285714286
39115	I/058	0.43	0.694897959183673
39115	I/058	0.34	0.796938775510204
39115	I/058	0.31	0.980612244897959
39181	I/059	2.27	1.31734693877551
39181	I/059	1.12	1.2969387755102
39181	I/059	0.66	1.08265306122449
39181	I/059	0.44	0.980612244897959
39181	I/059	0.58	0.541836734693877
39181	I/059	3.87	2.19489795918367
39181	I/059	1.44	1.11326530612245
39210	I/060	0.71	1.40918367346939
39210	I/060	0.33	1.55204081632653
39210	I/060	0.43	1.34795918367347
39210	I/060	1.3	1.32755102040816
39210	I/060	0.74	1.38877551020408
39210	I/060	1.1	1.26632653061225
39210	I/060	1.24	1.65408163265306
39292	I/061	1.28	5.06224489795918
39292	I/061	0.4	2.7765306122449
39292	I/061	0.41	0.521428571428571
39292	I/061	0.71	0.45
39292	I/061	1.82	0.960204081632653
39292	I/061	0.42	0.980612244897959
39404	I/062	0.54	1.26632653061225
39460	I/063	0.5	1.22551020408163
39460	I/063	0.29	1.01122448979592
39460	I/063	0.51	0.980612244897959
39511	I/064	0.4	0.613265306122449
39511	I/064	0.27	0.766326530612245
39511	I/064	0.33	0.694897959183673
39511	I/064	0.35	0.68469387755102
39511	I/064	0.34	0.562244897959184
39511	I/064	0.36	0.898979591836735
39534	I/065	0.34	0.919387755102041
39534	I/065	0.4	1.20510204081633
39534	I/065	0.56	0.939795918367347
39534	I/065	0.4	1.04183673469388
39534	I/065	0.46	1.04183673469388
39534	I/065	0.42	1.28673469387755
39534	I/065	0.42	1.17448979591837
39787	I/066	0.55	0.95
39787	I/066	0.42	0.572448979591837
39787	I/066	0.48	1.15408163265306
39787	I/066	0.56	0.807142857142857
39787	I/066	0.43	1.05204081632653
39787	I/066	0.54	1.20510204081633
39787	I/066	0.71	1.33775510204082
39778	I/067	0.52	1.26632653061225
39778	I/067	0.45	1.39897959183673
39778	I/067	0.86	1.38877551020408
39778	I/067	0.66	1.20510204081633
39778	I/067	0.46	0.756122448979592
39778	I/067	0.43	1.07244897959184
39778	I/067	0.46	0.888775510204082
39857	I/068	0.95	1.34795918367347
39857	I/068	0.82	1.2969387755102
39857	I/068	0.58	1.33775510204082
39857	I/068	0.39	1.56224489795918
39857	I/068	1.2	1.48061224489796
39857	I/068	0.85	1.03163265306122
39911	I/069	0.26	1.2969387755102
39911	I/069	0.24	1.05204081632653
39911	I/069	0.26	1.13367346938776
39911	I/069	0.28	0.735714285714286
39911	I/069	0.29	1.03163265306122
39911	I/069	0.35	1.39897959183673
39911	I/069	0.34	1.65408163265306
39935	I/070	0.34	1.08265306122449
39935	I/070	0.31	1.02142857142857
39935	I/070	0.37	1.01122448979592
39935	I/070	0.41	1.21530612244898
39936	I/071	0.54	1.55204081632653
39936	I/071	NA	NA
39936	I/071	0.45	1.58265306122449
39955	I/072	0.22	0.990816326530612
39955	I/072	0.21	1.15408163265306
39955	I/072	0.24	0.664285714285714
39955	I/072	0.27	1.15408163265306
39955	I/072	0.41	1.54183673469388
39955	I/072	0.36	2.68469387755102
39955	I/072	0.64	1.38877551020408
39962	I/073	1.71	1.93979591836735
39962	I/073	0.36	1.32755102040816
39962	I/073	0.62	1.36836734693878
39962	I/073	0.46	1.24591836734694
40080	I/074	0.48	1.86836734693878
40080	I/074	0.6	1.85816326530612
40080	I/074	0.65	1.56224489795918
40080	I/074	0.73	1.38877551020408
40080	I/074	10.04	2.2765306122449
40080	I/074	9.42	2.61326530612245
40080	I/074	9.05	3.64387755102041
40270	I/075	1.87	1.73571428571429
40270	I/075	1.29	3.48061224489796
40270	I/075	2.08	3.24591836734694
40270	I/075	2.15	3.45
40270	I/075	1.63	3.85816326530612
40270	I/075	3.28	3.73571428571429
40270	I/075	20.44	5.08265306122449
40291	I/076	0.28	1.57244897959184
40291	I/076	0.35	1.38877551020408
40291	I/076	0.39	1.71530612244898
40291	I/076	0.33	1.1030612244898
40291	I/076	NA	NA
40290	I/077	1.92	2.03163265306122
40290	I/077	8.9	1.95
40290	I/077	3.69	2.30714285714286
40290	I/077	11.01	3.42959183673469
40290	I/077	3.98	3.41938775510204
40290	I/077	2.04	3.00102040816326
40290	I/077	1.92	2.16428571428571
40322	I/078	0.76	0.501020408163265
40322	I/078	0.52	0.735714285714286
40322	I/078	0.57	0.756122448979592
40322	I/078	0.46	0.643877551020408
40322	I/078	0.32	0.745918367346939
40322	I/078	0.48	1.07244897959184
40322	I/078	0.35	0.664285714285714
40393	I/079	0.48	0.960204081632653
40393	I/079	0.61	1.43979591836735
40393	I/079	0.34	1.31734693877551
40393	I/079	0.42	1.45
40393	I/079	0.41	1.51122448979592
40393	I/079	1.14	1.99081632653061
40393	I/079	0.62	1.47040816326531
40392	I/080	0.25	1.67448979591837
40392	I/080	0.54	2.2765306122449
40392	I/080	0.27	1.22551020408163
40392	I/080	0.28	1.7765306122449
40392	I/080	0.295	1.97040816326531
40392	I/080	0.26	1.53163265306122
40392	I/080	0.29	1.25612244897959
40431	I/081	0.45	1.38877551020408
40431	I/081	1.14	1.55204081632653
40583	I/082	0.53	1.46020408163265
40583	I/082	1.18	1.34795918367347
40583	I/082	0.41	1.48061224489796
40583	I/082	0.4	1.53163265306122
40583	I/082	0.53	2.55204081632653
40583	I/082	0.53	1.18469387755102
40583	I/082	0.54	1.37857142857143
40584	I/083	0.81	1.55204081632653
40584	I/083	0.38	1.1030612244898
40584	I/083	0.32	0.745918367346939
40584	I/083	0.33	1.48061224489796
40654	I/084	0.19	0.898979591836735
40654	I/084	0.18	0.776530612244898
40654	I/084	0.18	0.71530612244898
40788	I/085	0.6	2.21530612244898
40788	I/085	0.97	1.50102040816326
40788	I/085	0.66	1.28673469387755
40788	I/085	0.63	1.15408163265306
40788	I/085	0.41	1.56224489795918
40868	I/086	0.25	1.00102040816327
40868	I/086	NA	NA
40868	I/086	0.3	1.15408163265306
40868	I/086	0.55	1.02142857142857
40868	I/086	0.26	0.878571428571428
40935	I/087	0.2	1.46020408163265
40935	I/087	0.26	1.18469387755102
40935	I/087	0.26	1.20510204081633
40935	I/087	0.27	0.827551020408163
40935	I/087	0.28	0.776530612244898
40935	I/087	0.285	1.81734693877551
40946	I/088	0.2	1.56224489795918
40946	I/088	0.21	1.47040816326531
40958	I/089	0.5	1.09285714285714
40958	I/089	NA	NA
40958	I/089	0.51	1.36836734693878
40958	I/089	0.49	1.53163265306122
41075	I/090	0.48	1.63367346938776
41075	I/090	0.37	1.6030612244898
41075	I/090	0.37	1.6234693877551
41075	I/090	0.43	1.51122448979592
41081	I/091	0.53	1.89897959183673
41081	I/091	0.49	1.22551020408163
41081	I/091	1.17	2.32755102040816
41081	I/091	0.75	1.39897959183673
41081	I/091	0.47	2.05204081632653
41081	I/091	0.85	1.81734693877551
41081	I/091	0.45	1.76632653061224
41254	I/092	0.4	1.43979591836735
41254	I/092	0.41	1.95
41254	I/092	1.32	2.21530612244898
41254	I/092	1.46	2.24591836734694
41262	I/093	0.29	1.58265306122449
41262	I/093	0.36	1.43979591836735
41262	I/093	0.22	1.14387755102041
41262	I/093	0.24	1.57244897959184
41262	I/093	0.25	1.46020408163265
41307	I/094	0.31	1.43979591836735
41307	I/094	0.33	1.41938775510204
41307	I/094	0.31	1.70510204081633
41307	I/094	0.45	1.83775510204082
41307	I/094	0.34	1.2969387755102
41307	I/094	0.44	1.95
41307	I/094	0.53	1.02142857142857
41333	I/095	0.34	1.24591836734694
41333	I/095	0.36	0.603061224489796
41333	I/095	0.34	1.39897959183673
41333	I/095	0.57	1.24591836734694
41333	I/095	0.6	1.14387755102041
41333	I/095	0.47	0.929591836734694
41333	I/095	0.36	1.89897959183673
41336	I/096	0.34	0.654081632653061
41336	I/096	0.34	1.02142857142857
41336	I/096	0.42	1.33775510204082
41336	I/096	0.55	1.1234693877551
41336	I/096	0.71	1.22551020408163
41336	I/096	0.76	1.75612244897959
41336	I/096	0.43	0.623469387755102
41394	I/097	3.76	1.72551020408163
41394	I/097	4.39	1.68469387755102
41394	I/097	4.42	1.69489795918367
41394	I/097	5.4	0.939795918367347
41394	I/097	3.49	1.97040816326531
41394	I/097	2.82	1.20510204081633
41394	I/097	1.48	1.34795918367347
41407	I/098	0.47	0.592857142857143
41407	I/098	0.49	1.11326530612245
41407	I/098	0.5	0.735714285714286
41407	I/098	0.7	1.03163265306122
41407	I/098	0.86	0.796938775510204
41656	I/099	0.41	1.19489795918367
41656	I/099	0.35	1.01122448979592
41656	I/099	0.36	1.1030612244898
41656	I/099	0.32	1.17448979591837
41656	I/099	0.34	1.82755102040816
41656	I/099	0.4	1.35816326530612
41656	I/099	0.48	1.49081632653061
41662	I/100	6.45	3.80714285714286
41662	I/100	0.45	2.98061224489796
41662	I/100	0.54	2.36836734693878
41662	I/100	0.68	2.09285714285714
41662	I/100	0.45	2.67448979591837
41662	I/100	0.39	2.67448979591837
41662	I/100	0.42	2.84795918367347
41686	I/101	0.24	1.6234693877551
41686	I/101	0.28	1.50102040816326
41686	I/101	0.24	1.48061224489796
41686	I/101	0.24	1.46020408163265
41686	I/101	0.24	1.52142857142857
41686	I/101	0.2	1.41938775510204
41686	I/101	0.21	1.40918367346939
41814	I/102	0.18	1.08265306122449
41814	I/102	0.19	1.66428571428571
41814	I/102	0.16	1.35816326530612
41814	I/102	0.16	1.2969387755102
41814	I/102	0.16	1.41938775510204
41956	I/103	0.26	1.64387755102041
41956	I/103	0.29	1.7765306122449
41956	I/103	0.32	1.41938775510204
41956	I/103	0.32	2.7969387755102
41956	I/103	0.4	2.19489795918367
41956	I/103	0.42	1.46020408163265
41956	I/103	0.26	1.21530612244898
42012	I/104	0.4	1.43979591836735
42012	I/104	0.45	1.6234693877551
42012	I/104	0.27	1.84795918367347
42012	I/104	0.3	1.97040816326531
42054	I/105	0.36	2.32755102040816
42054	I/105	0.38	2.20510204081633
42084	I/106	0.27	1.40918367346939
42084	I/106	0.26	1.6234693877551
42084	I/106	0.26	2.00102040816327
42084	I/106	0.2	1.21530612244898
42084	I/106	0.23	1.19489795918367
42084	I/106	0.24	1.58265306122449
42084	I/106	0.27	1.36836734693878
42085	I/107	0.33	5.72551020408163
42085	I/107	0.45	1.92959183673469
42085	I/107	0.28	1.45
42085	I/107	0.24	1.48061224489796
42085	I/107	0.22	1.31734693877551
42085	I/107	0.25	1.64387755102041
42085	I/107	0.23	2.1234693877551
42164	I/108	0.21	1.39897959183673
42164	I/108	0.22	0.919387755102041
42164	I/108	0.29	1.11326530612245
42164	I/108	0.22	1.1030612244898
42164	I/108	0.21	1.19489795918367
42164	I/108	0.22	1.68469387755102
42164	I/108	0.37	1.50102040816326
42184	I/109	0.19	1.84795918367347
42184	I/109	0.22	1.71530612244898
42184	I/109	0.4	2.02142857142857
42184	I/109	0.22	1.33775510204082
42184	I/109	0.23	1.51122448979592
42184	I/109	0.27	1.61326530612245
42184	I/109	0.38	1.61326530612245
42248	I/110	0.26	1.7765306122449
42248	I/110	0.23	1.16428571428571
42248	I/110	0.2	0.919387755102041
42248	I/110	0.22	1.19489795918367
42248	I/110	0.22	0.929591836734694
42248	I/110	0.21	1.07244897959184
42258	I/111	0.33	0.898979591836735
42258	I/111	0.31	1.03163265306122
42250	I/112	0.47	1.55204081632653
42250	I/112	0.38	1.33775510204082
42250	I/112	0.29	1.07244897959184
42250	I/112	0.33	1.19489795918367
42250	I/112	0.29	0.95
42250	I/112	0.28	1.45
42250	I/112	0.28	1.43979591836735
42326	I/113	0.28	0.970408163265306
42326	I/113	0.28	0.888775510204082
42326	I/113	0.48	1.33775510204082
42326	I/113	0.55	1.20510204081633
42554	I/114	0.3	0.766326530612245
42554	I/114	0.33	0.756122448979592
42554	I/114	0.41	0.705102040816327
42554	I/114	0.39	0.735714285714286
42554	I/114	0.39	0.68469387755102
42554	I/114	0.33	0.776530612244898
42554	I/114	0.4	1.13367346938776
42549	I/115	0.26	1.1030612244898
42549	I/115	0.24	1.56224489795918
42549	I/115	0.36	2.33775510204082
42549	I/115	0.36	1.7969387755102
42549	I/115	0.31	1.46020408163265
42549	I/115	0.31	0.95
42550	I/116	0.44	2.32755102040816
42560	I/117	2.1	2.46020408163265
42560	I/117	2.07	15.9908163265306
42560	I/117	1.54	8.92959183673469
42560	I/117	0.58	4.23571428571428
42560	I/117	1.96	4.56224489795918
42560	I/117	0.84	2.16428571428571
42560	I/117	1.12	2.30714285714286
42770	I/118	0.47	1.38877551020408
42770	I/118	0.37	1.2969387755102
42770	I/118	0.42	1.47040816326531
42770	I/118	0.44	1.93979591836735
42770	I/118	0.38	1.48061224489796
42770	I/118	0.35	1.49081632653061
42770	I/118	0.32	2.01122448979592
42828	I/119	0.25	2.03163265306122
42828	I/119	0.22	1.41938775510204
42828	I/119	0.22	2.1030612244898
42828	I/119	0.26	1.83775510204082
42828	I/119	0.24	1.37857142857143
42828	I/119	0.25	2.05204081632653
42896	I/120	0.22	1.39897959183673
42896	I/120	0.23	1.1234693877551
42896	I/120	0.24	1.38877551020408
42896	I/120	0.28	1.43979591836735
42896	I/120	0.26	1.41938775510204
42896	I/120	0.29	1.55204081632653
42896	I/120	0.23	1.24591836734694
43016	I/121	0.35	3.68469387755102
43016	I/121	0.76	2.21530612244898
43016	I/121	1.19	2.01122448979592
43016	I/121	0.71	1.82755102040816
43016	I/121	0.37	2.37857142857143
43016	I/121	0.44	1.74591836734694
43016	I/121	0.56	2.33775510204082
43092	I/122	0.2	1.66428571428571
43092	I/122	0.21	1.71530612244898
43092	I/122	0.21	1.88877551020408
43235	I/123	1.11	2.2765306122449
43235	I/123	0.7	2.6030612244898
43235	I/123	0.46	2.31734693877551
43235	I/123	0.37	1.95
43339	I/124	0.25	1.74591836734694
43339	I/124	0.34	1.13367346938776
43339	I/124	0.35	1.53163265306122
43339	I/124	0.36	1.88877551020408
43339	I/124	0.43	1.7765306122449
43339	I/124	0.36	1.90918367346939
43339	I/124	0.28	2.25612244897959
43480	I/125	0.36	2.37857142857143
43480	I/125	0.35	1.54183673469388
43480	I/125	0.29	2.2969387755102
43501	I/126	0.55	1.41938775510204
43501	I/126	0.65	1.42959183673469
43501	I/126	0.71	1.24591836734694
43501	I/126	0.32	1.54183673469388
43501	I/126	0.27	1.45
43528	I/127	1	2.1234693877551
43528	I/127	1.07	5.81734693877551
43528	I/127	0.8	5.24591836734694
43528	I/127	0.8	5.20510204081633
43528	I/127	0.74	2.89897959183673
43528	I/127	1.07	1.6030612244898
43528	I/127	0.36	1.40918367346939
43561	I/128	0.32	1.99081632653061
43561	I/128	0.24	1.87857142857143
43561	I/128	0.29	1.87857142857143
43561	I/128	0.25	1.40918367346939
43561	I/128	0.37	2.21530612244898
43561	I/128	0.27	1.52142857142857
43561	I/128	0.26	2.05204081632653
43725	I/129	6.05	2.84795918367347
43725	I/129	7.89	2.82755102040816
43725	I/129	4.84	3.04183673469388
43725	I/129	3.24	2.43979591836735
43853	I/130	2.63	2.28673469387755
43853	I/130	NA	NA
43853	I/130	2.65	1.66428571428571
43853	I/130	4.19	2.2969387755102
43853	I/130	2.32	3.01122448979592
43853	I/130	3.55	3.65408163265306
43853	I/130	2.19	3.28673469387755
43913	I/131	0.21	2.08265306122449
43913	I/131	0.2	1.73571428571429
43913	I/131	0.21	2.91938775510204
43913	I/131	0.2	1.65408163265306
43913	I/131	0.18	3.09285714285714
43913	I/131	0.18	1.32755102040816
43913	I/131	0.18	2.03163265306122
43979	I/132	0.17	1.16428571428571
43979	I/132	0.2	2.33775510204082
43979	I/132	0.23	2.72551020408163
43979	I/132	0.2	2.63367346938775
43979	I/132	0.2	2.37857142857143
43979	I/132	0.21	2.84795918367347
43979	I/132	0.32	3.69489795918367
44047	I/133	0.2	1.35816326530612
44047	I/133	0.18	1.46020408163265
44047	I/133	0.2	1.87857142857143
44047	I/133	0.25	1.96020408163265
44047	I/133	0.24	2.24591836734694
44047	I/133	0.31	2.26632653061224
44047	I/133	0.24	2.32755102040816
44319	I/134	0.53	1.97040816326531
44319	I/134	0.31	2.21530612244898
44344	I/135	0.18	2.04183673469388
44344	I/135	0.18	2.93979591836735
44344	I/135	0.18	2.49081632653061
44344	I/135	0.2	2.48061224489796
44344	I/135	0.25	3.16428571428571
44544	I/136	0.18	1.65408163265306
44544	I/136	0.2	1.78673469387755
44544	I/136	0.56	1.67448979591837
44544	I/136	0.32	1.01122448979592
44544	I/136	0.26	0.960204081632653
44544	I/136	0.29	0.847959183673469
44544	I/136	0.39	0.980612244897959
44742	I/137	0.32	0.827551020408163
44742	I/137	0.3	0.939795918367347
44742	I/137	0.35	0.71530612244898
44742	I/137	0.59	0.745918367346939
44742	I/137	0.63	0.71530612244898
44742	I/137	0.69	0.95
44742	I/137	0.44	0.674489795918367
44834	I/138	2.16	0.347959183673469
44834	I/138	1.42	0.735714285714286
44834	I/138	2.77	0.68469387755102
44834	I/138	1.04	0.623469387755102
44834	I/138	1.49	0.613265306122449
44834	I/138	13.85	0.919387755102041
44834	I/138	1	0.71530612244898
44922	I/139	0.91	1.91938775510204
44922	I/139	0.91	1.06224489795918
44922	I/139	4.57	0.980612244897959
44922	I/139	7.45	2.15408163265306
44974	I/140	0.6	1.06224489795918
44974	I/140	0.86	0.888775510204082
44974	I/140	0.67	1.2969387755102
44974	I/140	1.05	1.38877551020408
44974	I/140	0.62	1.14387755102041
44974	I/140	0.65	1.45
44974	I/140	0.45	1.24591836734694
44988	I/141	0.32	0.980612244897959
44988	I/141	0.32	1.00102040816327
44988	I/141	0.38	0.939795918367347
44988	I/141	0.53	0.898979591836735
44988	I/141	0.31	1.17448979591837
44988	I/141	0.31	1.03163265306122
44988	I/141	0.32	0.735714285714286
45072	I/142	1.52	1.98061224489796
45072	I/142	2.25	NA
45072	I/142	0.85	1.65408163265306
45072	I/142	0.84	1.70510204081633
45072	I/142	0.86	1.93979591836735
45072	I/142	0.88	2.31734693877551
45072	I/142	0.58	2.2969387755102
45095	I/143	0.33	0.592857142857143
45095	I/143	0.27	0.501020408163265
45095	I/143	0.26	0.480612244897959
45095	I/143	0.25	0.745918367346939
45095	I/143	0.26	0.766326530612245
45095	I/143	0.32	0.888775510204082
45095	I/143	0.48	1.68469387755102
45206	I/144	0.53	1.30714285714286
45206	I/144	0.48	0.807142857142857
45206	I/144	0.49	1.18469387755102
45206	I/144	0.6	1.86836734693878
45206	I/144	0.39	1.34795918367347
45273	I/145	0.26	0.95
45273	I/145	0.39	1.46020408163265
45273	I/145	0.31	1.7765306122449
45273	I/145	0.38	1.36836734693878
45273	I/145	0.31	1.70510204081633
45273	I/145	NA	NA
45273	I/145	NA	NA
45302	I/146	0.28	0.807142857142857
45302	I/146	0.28	1.40918367346939
45302	I/146	0.31	1.84795918367347
45302	I/146	0.28	1.08265306122449
45302	I/146	0.38	1.07244897959184
45308	I/147	0.3	0.868367346938775
45308	I/147	0.28	0.909183673469388
45308	I/147	0.27	1.1030612244898
45308	I/147	0.26	1.2765306122449
45308	I/147	0.37	1.46020408163265
45308	I/147	0.43	1.64387755102041
45308	I/147	0.38	1.38877551020408
45360	I/148	0.3	1.66428571428571
45360	I/148	0.27	1.09285714285714
45360	I/148	0.25	1.30714285714286
45360	I/148	0.26	1.21530612244898
45360	I/148	0.22	1.22551020408163
45360	I/148	0.24	1.64387755102041
45360	I/148	0.24	1.61326530612245
45940	I/149	0.27	1.37857142857143
45940	I/149	0.44	1.87857142857143
45940	I/149	0.45	2.16428571428571
45940	I/149	0.38	2.31734693877551
45940	I/149	0.6	2.65408163265306
45940	I/149	1.23	3.69489795918367
45940	I/149	1.46	2.59285714285714
46403	I/150	0.2	1.7969387755102
46403	I/150	0.18	1.84795918367347
46403	I/150	0.18	1.18469387755102
46403	I/150	0.2	2.03163265306122
46403	I/150	0.26	1.53163265306122
46403	I/150	0.27	1.73571428571429
46403	I/150	0.3	1.85816326530612
46453	I/151	0.5	1.93979591836735
46453	I/151	1.06	1.61326530612245
46453	I/151	1.2	1.59285714285714
46453	I/151	1.1	1.31734693877551
46453	I/151	0.9	0.81734693877551
46453	I/151	1.37	0.643877551020408
46453	I/151	0.52	0.745918367346939
46554	I/152	0.3	0.847959183673469
46554	I/152	0.28	0.81734693877551
46554	I/152	0.31	0.796938775510204
46554	I/152	0.36	1.04183673469388
46554	I/152	0.44	0.990816326530612
46554	I/152	0.47	0.81734693877551
46554	I/152	0.57	0.643877551020408
46876	I/153	0.26	1.68469387755102
46876	I/153	0.36	2.19489795918367
46876	I/153	0.43	2.89897959183673
46876	I/153	0.43	1.6030612244898
46876	I/153	0.36	1.83775510204082
46876	I/153	0.5	1.91938775510204
46876	I/153	0.47	2.02142857142857
46877	I/154	0.28	1.73571428571429
46877	I/154	0.32	2.28673469387755
46877	I/154	0.37	1.76632653061224
46877	I/154	0.48	2.19489795918367
46877	I/154	0.49	1.7765306122449
46877	I/154	0.55	2.00102040816327
46877	I/154	0.53	2.11326530612245
47057	I/155	0.32	1.08265306122449
47057	I/155	0.3	1.84795918367347
47057	I/155	0.25	2.05204081632653
47057	I/155	0.27	2.07244897959184
47057	I/155	0.29	3.02142857142857
47057	I/155	0.35	3.03163265306122
47113	I/156	0.44	2.89897959183673
47113	I/156	0.44	2.7765306122449
47113	I/156	0.69	3.61326530612245
47113	I/156	0.46	2.70510204081633
47113	I/156	0.45	2.55204081632653
47113	I/156	0.43	2.85816326530612
47113	I/156	0.53	3.09285714285714
47150	I/157	0.18	1.96020408163265
47150	I/157	0.19	2.05204081632653
47171	I/158	0.36	2.08265306122449
47171	I/158	0.35	1.93979591836735
47174	I/159	0.19	1.46020408163265
47174	I/159	0.24	1.99081632653061
47174	I/159	0.22	2.07244897959184
47372	I/160	0.24	1.2765306122449
47372	I/160	0.29	1.76632653061224
47350	I/161	0.46	1.73571428571429
47350	I/161	0.6	2.23571428571429
47350	I/161	0.61	2.24591836734694
47350	I/161	0.47	2.22551020408163
47350	I/161	0.58	2.47040816326531
47350	I/161	0.38	2.56224489795918
47519	I/162	0.67	1.23571428571429
47519	I/162	1.2	1.48061224489796
47519	I/162	1.15	1.6234693877551
47519	I/162	1.26	1.7969387755102
47519	I/162	1.15	1.97040816326531
47519	I/162	1.42	3.15408163265306
47519	I/162	0.56	0.909183673469388
47645	I/163	0.18	0.623469387755102
47645	I/163	0.21	0.552040816326531
47645	I/163	0.22	0.613265306122449
47645	I/163	0.27	0.725510204081633
47645	I/163	0.26	1.08265306122449
47645	I/163	0.26	1.64387755102041
47645	I/163	0.36	0.960204081632653
47659	I/164	0.37	0.521428571428571
47659	I/164	0.52	0.58265306122449
47659	I/164	0.52	0.58265306122449
47659	I/164	0.51	0.480612244897959
47659	I/164	0.42	0.347959183673469
47714	I/165	0.21	0.613265306122449
47714	I/165	0.29	0.919387755102041
47759	I/166	0.2	0.735714285714286
47759	I/166	0.22	0.654081632653061
47832	I/167	7.11	1.08265306122449
47832	I/167	4.55	0.725510204081633
47832	I/167	9.94	0.562244897959184
47832	I/167	1.2	0.286734693877551
47832	I/167	0.86	0.705102040816327
47832	I/167	0.84	0.725510204081633
47832	I/167	0.29	0.878571428571428
47851	I/168	1	0.654081632653061
47851	I/168	0.43	0.562244897959184
47851	I/168	0.42	0.939795918367347
47854	I/169	9.21	2.67448979591837
47854	I/169	9.81	4.36836734693877
47854	I/169	1.59	3.49081632653061
47854	I/169	1.85	3.16428571428571
47854	I/169	3.96	2.52142857142857
47854	I/169	4.19	2.74591836734694
47854	I/169	0.74	2.25612244897959
47875	I/170	0.97	1.18469387755102
47875	I/170	0.51	0.847959183673469
47875	I/170	0.35	0.71530612244898
47875	I/170	0.38	0.960204081632653
47875	I/170	2.86	0.623469387755102
47875	I/170	1.33	0.58265306122449
47871	I/171	10.45	2.02142857142857
47871	I/171	7.05	2.13367346938776
47871	I/171	5.94	1.52142857142857
47871	I/171	5.75	2.42959183673469
47871	I/171	5.65	2.13367346938776
47871	I/171	20.95	2.95
47871	I/171	19.33	2.6030612244898
47977	I/172	0.2	0.552040816326531
47977	I/172	0.2	0.756122448979592
47977	I/172	0.24	0.623469387755102
47977	I/172	0.26	0.674489795918367
47977	I/172	0.29	1.16428571428571
47977	I/172	0.26	1.04183673469388
47977	I/172	0.36	1.04183673469388
48023	I/173	0.36	0.929591836734694
48023	I/173	0.46	1.58265306122449
48023	I/173	0.39	1.36836734693878
48023	I/173	0.35	2.68469387755102
48023	I/173	0.36	1.18469387755102
48023	I/173	0.31	1.46020408163265
48233	I/174	0.47	1.00102040816327
48233	I/174	0.3	0.745918367346939
48233	I/174	0.24	1.30714285714286
48330	I/175	0.32	0.898979591836735
48330	I/175	0.35	0.81734693877551
48330	I/175	0.36	2.07244897959184
48330	I/175	0.35	1.00102040816327
48330	I/175	0.45	1.30714285714286
48350	I/176	2.33	3.08265306122449
48350	I/176	0.43	1.82755102040816
48350	I/176	0.4	1.6234693877551
48350	I/176	0.53	1.35816326530612
48350	I/176	0.86	1.66428571428571
48350	I/176	0.43	1.75612244897959
48374	I/177	0.45	1.38877551020408
48374	I/177	0.35	1.41938775510204
48374	I/177	0.43	1.03163265306122
48374	I/177	0.3	1.28673469387755
48374	I/177	0.38	2.03163265306122
48571	I/178	0.24	1.03163265306122
48571	I/178	0.21	1.02142857142857
48856	I/179	0.27	1.19489795918367
48856	I/179	0.45	1.69489795918367
48856	I/179	0.37	1.51122448979592
48910	I/180	0.22	1.76632653061224
48910	I/180	0.26	1.74591836734694
48910	I/180	0.23	1.15408163265306
48910	I/180	0.27	1.36836734693878
48910	I/180	0.245	1.25612244897959
48910	I/180	0.23	1.46020408163265
48910	I/180	0.26	1.74591836734694
49067	I/181	0.45	2.99081632653061
49067	I/181	0.76	3.08265306122449
49067	I/181	8.65	3.09285714285714
49067	I/181	1	2.88877551020408
49067	I/181	0.9	2.2765306122449
49067	I/181	0.52	1.78673469387755
49067	I/181	0.56	2.34795918367347
49126	I/182	0.46	2.53163265306122
49126	I/182	0.45	3.34795918367347
49126	I/182	0.52	3.67448979591837
49147	I/183	0.2	1.7765306122449
49147	I/183	0.38	1.7765306122449
49147	I/183	0.46	1.80714285714286
49147	I/183	0.25	0.960204081632653
49147	I/183	0.22	1.80714285714286
49147	I/183	0.27	2.6030612244898
49147	I/183	0.35	3.19489795918367
49328	I/184	0.35	1.68469387755102
49328	I/184	1.08	1.75612244897959
49328	I/184	NA	NA
49328	I/184	0.31	1.24591836734694
49328	I/184	0.35	1.74591836734694
49328	I/184	0.26	1.63367346938776
49328	I/184	0.27	1.74591836734694
49649	I/185	0.69	2.51122448979592
49649	I/185	1.08	2.67448979591837
49803	I/186	0.28	1.31734693877551
49803	I/186	0.4	1.59285714285714
49803	I/186	0.45	1.50102040816326
49803	I/186	0.47	1.55204081632653
49803	I/186	0.5	1.72551020408163
49803	I/186	0.78	2.14387755102041
49803	I/186	0.69	1.96020408163265
50203	I/187	0.18	1.13367346938776
50203	I/187	0.19	1.25612244897959
50203	I/187	0.2	1.23571428571429
50207	I/188	0.28	1.39897959183673
50207	I/188	0.31	1.30714285714286
50207	I/188	0.37	1.36836734693878
50207	I/188	0.45	2.00102040816327
50207	I/188	0.42	1.82755102040816
50273	I/189	0.26	1.71530612244898
50273	I/189	0.27	1.2765306122449
50273	I/189	0.36	1.53163265306122
50273	I/189	0.52	1.49081632653061
50273	I/189	0.24	1.34795918367347
50273	I/189	0.21	4.33775510204082
50452	I/190	0.18	0.562244897959184
50452	I/190	0.22	0.858163265306122
50452	I/190	0.29	0.909183673469388
50655	I/191	0.21	0.960204081632653
50655	I/191	0.36	0.796938775510204
50655	I/191	0.26	0.858163265306122
50655	I/191	0.25	0.807142857142857
50655	I/191	0.27	0.745918367346939
50655	I/191	0.37	0.766326530612245
50655	I/191	0.57	0.81734693877551
50932	I/192	0.21	0.970408163265306
50932	I/192	0.29	0.837755102040816
50932	I/192	0.24	0.847959183673469
50932	I/192	0.34	0.939795918367347
50932	I/192	0.35	0.827551020408163
50932	I/192	0.35	0.81734693877551
50932	I/192	0.39	0.827551020408163
51051	I/193	0.18	1.00102040816327
51051	I/193	0.19	0.960204081632653
51051	I/193	0.24	1.1030612244898
51051	I/193	0.21	1.21530612244898
51051	I/193	0.24	1.20510204081633
51051	I/193	0.22	0.756122448979592
51051	I/193	0.26	0.858163265306122

## Sheet: Fig 1H
PatientID	StudyID	ICUSurvival	MDA
36382	I/004	1	NA
36382	I/004	1	NA
36382	I/004	1	NA
36382	I/004	1	NA
36382	I/004	1	NA
36382	I/004	1	NA
36382	I/004	1	NA
36392	I/005	1	NA
36392	I/005	1	NA
36392	I/005	1	NA
36392	I/005	1	NA
36392	I/005	1	NA
36392	I/005	1	NA
36392	I/005	1	NA
36630	I/006	1	NA
36630	I/006	1	NA
36630	I/006	1	NA
36630	I/006	1	NA
36630	I/006	1	NA
36630	I/006	1	NA
36630	I/006	1	NA
36618	I/007	1	NA
36618	I/007	1	NA
36618	I/007	1	NA
36618	I/007	1	NA
36618	I/007	1	NA
36618	I/007	1	NA
36618	I/007	1	NA
36635	I/008	1	NA
36635	I/008	1	NA
36635	I/008	1	NA
36635	I/008	1	NA
36635	I/008	1	NA
36635	I/008	1	NA
36635	I/008	1	NA
36213	I/009	0	NA
36213	I/009	0	NA
36213	I/009	0	NA
36213	I/009	0	NA
36213	I/009	0	NA
36213	I/009	0	NA
36213	I/009	0	NA
36721	I/010	1	NA
36721	I/010	1	NA
36773	I/011	1	NA
36773	I/011	1	NA
36773	I/011	1	NA
36773	I/011	1	NA
36153	I/012	1	NA
36814	I/013	0	NA
36814	I/013	0	NA
36855	I/014	0	NA
36855	I/014	0	NA
36855	I/014	0	NA
36855	I/014	0	NA
36855	I/014	0	NA
36855	I/014	0	NA
36855	I/014	0	NA
36842	I/015	1	NA
36842	I/015	1	NA
36842	I/015	1	NA
36842	I/015	1	NA
36842	I/015	1	NA
36842	I/015	1	NA
36842	I/015	1	NA
36962	I/016	0	1.21530612244898
36962	I/016	0	1.40918367346939
36962	I/016	0	1.84795918367347
36962	I/016	0	1.65408163265306
36972	I/017	1	2.54183673469388
36972	I/017	1	1.50102040816326
36972	I/017	1	4.98061224489796
36972	I/017	1	3.08265306122449
36972	I/017	1	4.59285714285714
36972	I/017	1	1.95
36972	I/017	1	1.84795918367347
37051	I/018	1	3.00102040816326
37051	I/018	1	NA
37051	I/018	1	0.960204081632653
37051	I/018	1	1.16428571428571
37051	I/018	1	1.43979591836735
37051	I/018	1	1.38877551020408
37051	I/018	1	1.40918367346939
37076	I/019	1	2.37857142857143
37076	I/019	1	3.80714285714286
37076	I/019	1	3.30714285714286
37170	I/020	0	3.75612244897959
37170	I/020	0	1.55204081632653
37170	I/020	0	3.01122448979592
37170	I/020	0	3.89897959183673
37170	I/020	0	1.2765306122449
37170	I/020	0	1.7969387755102
37170	I/020	0	1.76632653061224
37234	I/021	1	2.21530612244898
37234	I/021	1	1.37857142857143
37234	I/021	1	2.04183673469388
37304	I/022	0	2.26632653061224
37304	I/022	0	3.02142857142857
37304	I/022	0	2.80714285714286
37304	I/022	0	3.96020408163265
37304	I/022	0	2.40918367346939
37304	I/022	0	2.2765306122449
37304	I/022	0	1.49081632653061
37298	I/023	1	2.7969387755102
37298	I/023	1	NA
37298	I/023	1	1.63367346938776
37298	I/023	1	2.14387755102041
37298	I/023	1	1.25612244897959
37298	I/023	1	2.21530612244898
37298	I/023	1	2.07244897959184
37351	I/024	1	3.1030612244898
37351	I/024	1	2.55204081632653
37351	I/024	1	3.09285714285714
37352	I/025	0	2.19489795918367
37352	I/025	0	2.09285714285714
37352	I/025	0	1.28673469387755
37352	I/025	0	1.54183673469388
37352	I/025	0	1.50102040816326
37352	I/025	0	1.84795918367347
37352	I/025	0	1.52142857142857
37412	I/026	1	1.53163265306122
37412	I/026	1	2.05204081632653
37418	I/027	1	2.53163265306122
37418	I/027	1	1.92959183673469
37418	I/027	1	2.14387755102041
37418	I/027	1	2.06224489795918
37418	I/027	1	1.89897959183673
37418	I/027	1	2.57244897959184
37418	I/027	1	1.14387755102041
37846	I/028	1	3.37857142857143
37846	I/028	1	1.08265306122449
37846	I/028	1	1.33775510204082
37846	I/028	1	1.35816326530612
37846	I/028	1	2.78673469387755
37846	I/028	1	1.78673469387755
37846	I/028	1	1.56224489795918
37869	I/029	1	1.15408163265306
37869	I/029	1	1.23571428571429
37869	I/029	1	1.03163265306122
37869	I/029	1	1.28673469387755
37869	I/029	1	1.28673469387755
37869	I/029	1	1.32755102040816
37991	I/030	1	0.929591836734694
37991	I/030	1	NA
37991	I/030	1	1.52142857142857
37991	I/030	1	2.7969387755102
37991	I/030	1	2.21530612244898
37991	I/030	1	2.80714285714286
38027	I/031	1	2.02142857142857
38027	I/031	1	1.1030612244898
38027	I/031	1	1.09285714285714
38027	I/031	1	1.30714285714286
38027	I/031	1	0.633673469387755
38027	I/031	1	0.58265306122449
38027	I/031	1	0.460204081632653
38023	I/032	1	4.05204081632653
38023	I/032	1	0.756122448979592
38118	I/033	1	2.05204081632653
38118	I/033	1	0.95
38118	I/033	1	1.84795918367347
38118	I/033	1	1.13367346938776
38118	I/033	1	1.47040816326531
38118	I/033	1	1.73571428571429
38118	I/033	1	1.50102040816326
38107	I/034	1	1.38877551020408
38107	I/034	1	1.41938775510204
38107	I/034	1	1.13367346938776
38107	I/034	1	1.7969387755102
38107	I/034	1	2.24591836734694
38107	I/034	1	2.45
38107	I/034	1	2.66428571428571
38147	I/035	1	1.98061224489796
38147	I/035	1	1.51122448979592
38147	I/035	1	1.25612244897959
38147	I/035	1	1.59285714285714
38147	I/035	1	1.42959183673469
38147	I/035	1	2.32755102040816
38147	I/035	1	2.17448979591837
38170	I/036	1	3.30714285714286
38170	I/036	1	1.81734693877551
38241	I/037	0	5.6234693877551
38241	I/037	0	4.38877551020408
38241	I/037	0	3.23571428571429
38241	I/037	0	2.54183673469388
38241	I/037	0	2.93979591836735
38241	I/037	0	3.71530612244898
38241	I/037	0	2.40918367346939
38251	I/038	1	3.32755102040816
38251	I/038	1	3.1030612244898
38251	I/038	1	2.53163265306122
38251	I/038	1	2.56224489795918
38251	I/038	1	3.24591836734694
38251	I/038	1	3.22551020408163
38251	I/038	1	2.2765306122449
38299	I/039	1	5.20510204081633
38299	I/039	1	2.7969387755102
38299	I/039	1	2.88877551020408
38299	I/039	1	2.14387755102041
38299	I/039	1	3.20510204081633
38299	I/039	1	3.21530612244898
38299	I/039	1	2.6234693877551
38324	I/040	1	3.56224489795918
38324	I/040	1	3.13367346938775
38324	I/040	1	2.99081632653061
38324	I/040	1	2.93979591836735
38324	I/040	1	3.06224489795918
38324	I/040	1	2.87857142857143
38324	I/040	1	2.26632653061224
38386	I/041	1	2.51122448979592
38386	I/041	1	3.00102040816326
38386	I/041	1	3.57244897959184
38386	I/041	1	2.1030612244898
38386	I/041	1	2.89897959183673
38386	I/041	1	NA
38386	I/041	1	3.69489795918367
38487	I/042	0	3.18469387755102
38487	I/042	0	1.85816326530612
38502	I/043	0	3.55204081632653
38502	I/043	0	2.93979591836735
38502	I/043	0	2.91938775510204
38502	I/043	0	2.75612244897959
38502	I/043	0	NA
38522	I/044	0	3.09285714285714
38522	I/044	0	3.58265306122449
38529	I/045	1	2.80714285714286
38529	I/045	1	2.56224489795918
38529	I/045	1	1.93979591836735
38529	I/045	1	2.93979591836735
38529	I/045	1	2.75612244897959
38529	I/045	1	2.89897959183673
38529	I/045	1	3.6030612244898
38603	I/046	1	1.80714285714286
38603	I/046	1	1.88877551020408
38603	I/046	1	2.2765306122449
38603	I/046	1	1.80714285714286
38631	I/047	1	1.90918367346939
38631	I/047	1	1.66428571428571
38631	I/047	1	2.02142857142857
38631	I/047	1	1.13367346938776
38631	I/047	1	1.74591836734694
38631	I/047	1	1.1030612244898
38631	I/047	1	1.40918367346939
38716	I/048	1	0.847959183673469
38716	I/048	1	2.00102040816327
38716	I/048	1	1.55204081632653
38716	I/048	1	1.67448979591837
38716	I/048	1	0.95
38716	I/048	1	1.51122448979592
38716	I/048	1	1.1030612244898
38780	I/049	1	1.84795918367347
38780	I/049	1	1.51122448979592
38780	I/049	1	2.16428571428571
38780	I/049	1	2.00102040816327
38808	I/050	0	1.41938775510204
38808	I/050	0	1.81734693877551
38808	I/050	0	1.30714285714286
38808	I/050	0	1.63367346938776
38808	I/050	0	1.26632653061225
38881	I/051	1	1.16428571428571
38881	I/051	1	1.67448979591837
38881	I/051	1	1.05204081632653
38881	I/051	1	1.1030612244898
38881	I/051	1	0.470408163265306
38881	I/051	1	1.46020408163265
38881	I/051	1	0.21530612244898
38902	I/052	1	0.521428571428571
38902	I/052	1	0.490816326530612
38902	I/052	1	0.960204081632653
38902	I/052	1	0.562244897959184
38902	I/052	1	0.745918367346939
38902	I/052	1	0.541836734693877
38902	I/052	1	0.960204081632653
38930	I/053	1	0.745918367346939
38930	I/053	1	0.725510204081633
38930	I/053	1	0.123469387755102
38930	I/053	1	0.603061224489796
38930	I/053	1	0.766326530612245
38930	I/053	1	0.735714285714286
38930	I/053	1	0.429591836734694
38932	I/054	1	0.674489795918367
38932	I/054	1	0.276530612244898
38932	I/054	1	1.31734693877551
38932	I/054	1	0.654081632653061
38932	I/054	1	0.868367346938775
38932	I/054	1	NA
38932	I/054	1	NA
38936	I/055	1	0.613265306122449
38936	I/055	1	0.745918367346939
38936	I/055	1	0.501020408163265
39069	I/056	1	0.490816326530612
39069	I/056	1	0.511224489795918
39069	I/056	1	0.756122448979592
39069	I/056	1	0.511224489795918
39069	I/056	1	0.745918367346939
39069	I/056	1	0.745918367346939
39069	I/056	1	1.00102040816327
39055	I/057	0	2.04183673469388
39055	I/057	0	2.43979591836735
39055	I/057	0	1.88877551020408
39055	I/057	0	1.95
39055	I/057	0	1.66428571428571
39055	I/057	0	2.47040816326531
39055	I/057	0	2.02142857142857
39115	I/058	1	0.786734693877551
39115	I/058	1	0.694897959183673
39115	I/058	1	1.17448979591837
39115	I/058	1	0.735714285714286
39115	I/058	1	0.694897959183673
39115	I/058	1	0.796938775510204
39115	I/058	1	0.980612244897959
39181	I/059	1	1.31734693877551
39181	I/059	1	1.2969387755102
39181	I/059	1	1.08265306122449
39181	I/059	1	0.980612244897959
39181	I/059	1	0.541836734693877
39181	I/059	1	2.19489795918367
39181	I/059	1	1.11326530612245
39210	I/060	0	1.40918367346939
39210	I/060	0	1.55204081632653
39210	I/060	0	1.34795918367347
39210	I/060	0	1.32755102040816
39210	I/060	0	1.38877551020408
39210	I/060	0	1.26632653061225
39210	I/060	0	1.65408163265306
39292	I/061	0	5.06224489795918
39292	I/061	0	2.7765306122449
39292	I/061	0	0.521428571428571
39292	I/061	0	0.45
39292	I/061	0	0.960204081632653
39292	I/061	0	0.980612244897959
39404	I/062	1	1.26632653061225
39460	I/063	1	1.22551020408163
39460	I/063	1	1.01122448979592
39460	I/063	1	0.980612244897959
39511	I/064	1	0.613265306122449
39511	I/064	1	0.766326530612245
39511	I/064	1	0.694897959183673
39511	I/064	1	0.68469387755102
39511	I/064	1	0.562244897959184
39511	I/064	1	0.898979591836735
39534	I/065	1	0.919387755102041
39534	I/065	1	1.20510204081633
39534	I/065	1	0.939795918367347
39534	I/065	1	1.04183673469388
39534	I/065	1	1.04183673469388
39534	I/065	1	1.28673469387755
39534	I/065	1	1.17448979591837
39787	I/066	1	0.95
39787	I/066	1	0.572448979591837
39787	I/066	1	1.15408163265306
39787	I/066	1	0.807142857142857
39787	I/066	1	1.05204081632653
39787	I/066	1	1.20510204081633
39787	I/066	1	1.33775510204082
39778	I/067	1	1.26632653061225
39778	I/067	1	1.39897959183673
39778	I/067	1	1.38877551020408
39778	I/067	1	1.20510204081633
39778	I/067	1	0.756122448979592
39778	I/067	1	1.07244897959184
39778	I/067	1	0.888775510204082
39857	I/068	0	1.34795918367347
39857	I/068	0	1.2969387755102
39857	I/068	0	1.33775510204082
39857	I/068	0	1.56224489795918
39857	I/068	0	1.48061224489796
39857	I/068	0	1.03163265306122
39911	I/069	1	1.2969387755102
39911	I/069	1	1.05204081632653
39911	I/069	1	1.13367346938776
39911	I/069	1	0.735714285714286
39911	I/069	1	1.03163265306122
39911	I/069	1	1.39897959183673
39911	I/069	1	1.65408163265306
39935	I/070	1	1.08265306122449
39935	I/070	1	1.02142857142857
39935	I/070	1	1.01122448979592
39935	I/070	1	1.21530612244898
39936	I/071	1	1.55204081632653
39936	I/071	1	NA
39936	I/071	1	1.58265306122449
39955	I/072	1	0.990816326530612
39955	I/072	1	1.15408163265306
39955	I/072	1	0.664285714285714
39955	I/072	1	1.15408163265306
39955	I/072	1	1.54183673469388
39955	I/072	1	2.68469387755102
39955	I/072	1	1.38877551020408
39962	I/073	1	1.93979591836735
39962	I/073	1	1.32755102040816
39962	I/073	1	1.36836734693878
39962	I/073	1	1.24591836734694
40080	I/074	0	1.86836734693878
40080	I/074	0	1.85816326530612
40080	I/074	0	1.56224489795918
40080	I/074	0	1.38877551020408
40080	I/074	0	2.2765306122449
40080	I/074	0	2.61326530612245
40080	I/074	0	3.64387755102041
40270	I/075	0	1.73571428571429
40270	I/075	0	3.48061224489796
40270	I/075	0	3.24591836734694
40270	I/075	0	3.45
40270	I/075	0	3.85816326530612
40270	I/075	0	3.73571428571429
40270	I/075	0	5.08265306122449
40291	I/076	1	1.57244897959184
40291	I/076	1	1.38877551020408
40291	I/076	1	1.71530612244898
40291	I/076	1	1.1030612244898
40291	I/076	1	NA
40290	I/077	0	2.03163265306122
40290	I/077	0	1.95
40290	I/077	0	2.30714285714286
40290	I/077	0	3.42959183673469
40290	I/077	0	3.41938775510204
40290	I/077	0	3.00102040816326
40290	I/077	0	2.16428571428571
40322	I/078	1	0.501020408163265
40322	I/078	1	0.735714285714286
40322	I/078	1	0.756122448979592
40322	I/078	1	0.643877551020408
40322	I/078	1	0.745918367346939
40322	I/078	1	1.07244897959184
40322	I/078	1	0.664285714285714
40393	I/079	1	0.960204081632653
40393	I/079	1	1.43979591836735
40393	I/079	1	1.31734693877551
40393	I/079	1	1.45
40393	I/079	1	1.51122448979592
40393	I/079	1	1.99081632653061
40393	I/079	1	1.47040816326531
40392	I/080	1	1.67448979591837
40392	I/080	1	2.2765306122449
40392	I/080	1	1.22551020408163
40392	I/080	1	1.7765306122449
40392	I/080	1	1.97040816326531
40392	I/080	1	1.53163265306122
40392	I/080	1	1.25612244897959
40431	I/081	1	1.38877551020408
40431	I/081	1	1.55204081632653
40583	I/082	1	1.46020408163265
40583	I/082	1	1.34795918367347
40583	I/082	1	1.48061224489796
40583	I/082	1	1.53163265306122
40583	I/082	1	2.55204081632653
40583	I/082	1	1.18469387755102
40583	I/082	1	1.37857142857143
40584	I/083	1	1.55204081632653
40584	I/083	1	1.1030612244898
40584	I/083	1	0.745918367346939
40584	I/083	1	1.48061224489796
40654	I/084	1	0.898979591836735
40654	I/084	1	0.776530612244898
40654	I/084	1	0.71530612244898
40788	I/085	1	2.21530612244898
40788	I/085	1	1.50102040816326
40788	I/085	1	1.28673469387755
40788	I/085	1	1.15408163265306
40788	I/085	1	1.56224489795918
40868	I/086	1	1.00102040816327
40868	I/086	1	NA
40868	I/086	1	1.15408163265306
40868	I/086	1	1.02142857142857
40868	I/086	1	0.878571428571428
40935	I/087	1	1.46020408163265
40935	I/087	1	1.18469387755102
40935	I/087	1	1.20510204081633
40935	I/087	1	0.827551020408163
40935	I/087	1	0.776530612244898
40935	I/087	1	1.81734693877551
40946	I/088	1	1.56224489795918
40946	I/088	1	1.47040816326531
40958	I/089	1	1.09285714285714
40958	I/089	1	NA
40958	I/089	1	1.36836734693878
40958	I/089	1	1.53163265306122
41075	I/090	1	1.63367346938776
41075	I/090	1	1.6030612244898
41075	I/090	1	1.6234693877551
41075	I/090	1	1.51122448979592
41081	I/091	1	1.89897959183673
41081	I/091	1	1.22551020408163
41081	I/091	1	2.32755102040816
41081	I/091	1	1.39897959183673
41081	I/091	1	2.05204081632653
41081	I/091	1	1.81734693877551
41081	I/091	1	1.76632653061224
41254	I/092	1	1.43979591836735
41254	I/092	1	1.95
41254	I/092	1	2.21530612244898
41254	I/092	1	2.24591836734694
41262	I/093	1	1.58265306122449
41262	I/093	1	1.43979591836735
41262	I/093	1	1.14387755102041
41262	I/093	1	1.57244897959184
41262	I/093	1	1.46020408163265
41307	I/094	1	1.43979591836735
41307	I/094	1	1.41938775510204
41307	I/094	1	1.70510204081633
41307	I/094	1	1.83775510204082
41307	I/094	1	1.2969387755102
41307	I/094	1	1.95
41307	I/094	1	1.02142857142857
41333	I/095	1	1.24591836734694
41333	I/095	1	0.603061224489796
41333	I/095	1	1.39897959183673
41333	I/095	1	1.24591836734694
41333	I/095	1	1.14387755102041
41333	I/095	1	0.929591836734694
41333	I/095	1	1.89897959183673
41336	I/096	1	0.654081632653061
41336	I/096	1	1.02142857142857
41336	I/096	1	1.33775510204082
41336	I/096	1	1.1234693877551
41336	I/096	1	1.22551020408163
41336	I/096	1	1.75612244897959
41336	I/096	1	0.623469387755102
41394	I/097	1	1.72551020408163
41394	I/097	1	1.68469387755102
41394	I/097	1	1.69489795918367
41394	I/097	1	0.939795918367347
41394	I/097	1	1.97040816326531
41394	I/097	1	1.20510204081633
41394	I/097	1	1.34795918367347
41407	I/098	1	0.592857142857143
41407	I/098	1	1.11326530612245
41407	I/098	1	0.735714285714286
41407	I/098	1	1.03163265306122
41407	I/098	1	0.796938775510204
41656	I/099	1	1.19489795918367
41656	I/099	1	1.01122448979592
41656	I/099	1	1.1030612244898
41656	I/099	1	1.17448979591837
41656	I/099	1	1.82755102040816
41656	I/099	1	1.35816326530612
41656	I/099	1	1.49081632653061
41662	I/100	0	3.80714285714286
41662	I/100	0	2.98061224489796
41662	I/100	0	2.36836734693878
41662	I/100	0	2.09285714285714
41662	I/100	0	2.67448979591837
41662	I/100	0	2.67448979591837
41662	I/100	0	2.84795918367347
41686	I/101	0	1.6234693877551
41686	I/101	0	1.50102040816326
41686	I/101	0	1.48061224489796
41686	I/101	0	1.46020408163265
41686	I/101	0	1.52142857142857
41686	I/101	0	1.41938775510204
41686	I/101	0	1.40918367346939
41814	I/102	1	1.08265306122449
41814	I/102	1	1.66428571428571
41814	I/102	1	1.35816326530612
41814	I/102	1	1.2969387755102
41814	I/102	1	1.41938775510204
41956	I/103	1	1.64387755102041
41956	I/103	1	1.7765306122449
41956	I/103	1	1.41938775510204
41956	I/103	1	2.7969387755102
41956	I/103	1	2.19489795918367
41956	I/103	1	1.46020408163265
41956	I/103	1	1.21530612244898
42012	I/104	1	1.43979591836735
42012	I/104	1	1.6234693877551
42012	I/104	1	1.84795918367347
42012	I/104	1	1.97040816326531
42054	I/105	1	2.32755102040816
42054	I/105	1	2.20510204081633
42084	I/106	1	1.40918367346939
42084	I/106	1	1.6234693877551
42084	I/106	1	2.00102040816327
42084	I/106	1	1.21530612244898
42084	I/106	1	1.19489795918367
42084	I/106	1	1.58265306122449
42084	I/106	1	1.36836734693878
42085	I/107	1	5.72551020408163
42085	I/107	1	1.92959183673469
42085	I/107	1	1.45
42085	I/107	1	1.48061224489796
42085	I/107	1	1.31734693877551
42085	I/107	1	1.64387755102041
42085	I/107	1	2.1234693877551
42164	I/108	1	1.39897959183673
42164	I/108	1	0.919387755102041
42164	I/108	1	1.11326530612245
42164	I/108	1	1.1030612244898
42164	I/108	1	1.19489795918367
42164	I/108	1	1.68469387755102
42164	I/108	1	1.50102040816326
42184	I/109	1	1.84795918367347
42184	I/109	1	1.71530612244898
42184	I/109	1	2.02142857142857
42184	I/109	1	1.33775510204082
42184	I/109	1	1.51122448979592
42184	I/109	1	1.61326530612245
42184	I/109	1	1.61326530612245
42248	I/110	1	1.7765306122449
42248	I/110	1	1.16428571428571
42248	I/110	1	0.919387755102041
42248	I/110	1	1.19489795918367
42248	I/110	1	0.929591836734694
42248	I/110	1	1.07244897959184
42258	I/111	1	0.898979591836735
42258	I/111	1	1.03163265306122
42250	I/112	1	1.55204081632653
42250	I/112	1	1.33775510204082
42250	I/112	1	1.07244897959184
42250	I/112	1	1.19489795918367
42250	I/112	1	0.95
42250	I/112	1	1.45
42250	I/112	1	1.43979591836735
42326	I/113	1	0.970408163265306
42326	I/113	1	0.888775510204082
42326	I/113	1	1.33775510204082
42326	I/113	1	1.20510204081633
42554	I/114	0	0.766326530612245
42554	I/114	0	0.756122448979592
42554	I/114	0	0.705102040816327
42554	I/114	0	0.735714285714286
42554	I/114	0	0.68469387755102
42554	I/114	0	0.776530612244898
42554	I/114	0	1.13367346938776
42549	I/115	0	1.1030612244898
42549	I/115	0	1.56224489795918
42549	I/115	0	2.33775510204082
42549	I/115	0	1.7969387755102
42549	I/115	0	1.46020408163265
42549	I/115	0	0.95
42550	I/116	1	2.32755102040816
42560	I/117	1	2.46020408163265
42560	I/117	1	15.9908163265306
42560	I/117	1	8.92959183673469
42560	I/117	1	4.23571428571428
42560	I/117	1	4.56224489795918
42560	I/117	1	2.16428571428571
42560	I/117	1	2.30714285714286
42770	I/118	0	1.38877551020408
42770	I/118	0	1.2969387755102
42770	I/118	0	1.47040816326531
42770	I/118	0	1.93979591836735
42770	I/118	0	1.48061224489796
42770	I/118	0	1.49081632653061
42770	I/118	0	2.01122448979592
42828	I/119	1	2.03163265306122
42828	I/119	1	1.41938775510204
42828	I/119	1	2.1030612244898
42828	I/119	1	1.83775510204082
42828	I/119	1	1.37857142857143
42828	I/119	1	2.05204081632653
42896	I/120	1	1.39897959183673
42896	I/120	1	1.1234693877551
42896	I/120	1	1.38877551020408
42896	I/120	1	1.43979591836735
42896	I/120	1	1.41938775510204
42896	I/120	1	1.55204081632653
42896	I/120	1	1.24591836734694
43016	I/121	1	3.68469387755102
43016	I/121	1	2.21530612244898
43016	I/121	1	2.01122448979592
43016	I/121	1	1.82755102040816
43016	I/121	1	2.37857142857143
43016	I/121	1	1.74591836734694
43016	I/121	1	2.33775510204082
43092	I/122	1	1.66428571428571
43092	I/122	1	1.71530612244898
43092	I/122	1	1.88877551020408
43235	I/123	1	2.2765306122449
43235	I/123	1	2.6030612244898
43235	I/123	1	2.31734693877551
43235	I/123	1	1.95
43339	I/124	1	1.74591836734694
43339	I/124	1	1.13367346938776
43339	I/124	1	1.53163265306122
43339	I/124	1	1.88877551020408
43339	I/124	1	1.7765306122449
43339	I/124	1	1.90918367346939
43339	I/124	1	2.25612244897959
43480	I/125	1	2.37857142857143
43480	I/125	1	1.54183673469388
43480	I/125	1	2.2969387755102
43501	I/126	1	1.41938775510204
43501	I/126	1	1.42959183673469
43501	I/126	1	1.24591836734694
43501	I/126	1	1.54183673469388
43501	I/126	1	1.45
43528	I/127	0	2.1234693877551
43528	I/127	0	5.81734693877551
43528	I/127	0	5.24591836734694
43528	I/127	0	5.20510204081633
43528	I/127	0	2.89897959183673
43528	I/127	0	1.6030612244898
43528	I/127	0	1.40918367346939
43561	I/128	1	1.99081632653061
43561	I/128	1	1.87857142857143
43561	I/128	1	1.87857142857143
43561	I/128	1	1.40918367346939
43561	I/128	1	2.21530612244898
43561	I/128	1	1.52142857142857
43561	I/128	1	2.05204081632653
43725	I/129	0	2.84795918367347
43725	I/129	0	2.82755102040816
43725	I/129	0	3.04183673469388
43725	I/129	0	2.43979591836735
43853	I/130	1	2.28673469387755
43853	I/130	1	NA
43853	I/130	1	1.66428571428571
43853	I/130	1	2.2969387755102
43853	I/130	1	3.01122448979592
43853	I/130	1	3.65408163265306
43853	I/130	1	3.28673469387755
43913	I/131	1	2.08265306122449
43913	I/131	1	1.73571428571429
43913	I/131	1	2.91938775510204
43913	I/131	1	1.65408163265306
43913	I/131	1	3.09285714285714
43913	I/131	1	1.32755102040816
43913	I/131	1	2.03163265306122
43979	I/132	0	1.16428571428571
43979	I/132	0	2.33775510204082
43979	I/132	0	2.72551020408163
43979	I/132	0	2.63367346938775
43979	I/132	0	2.37857142857143
43979	I/132	0	2.84795918367347
43979	I/132	0	3.69489795918367
44047	I/133	0	1.35816326530612
44047	I/133	0	1.46020408163265
44047	I/133	0	1.87857142857143
44047	I/133	0	1.96020408163265
44047	I/133	0	2.24591836734694
44047	I/133	0	2.26632653061224
44047	I/133	0	2.32755102040816
44319	I/134	1	1.97040816326531
44319	I/134	1	2.21530612244898
44344	I/135	0	2.04183673469388
44344	I/135	0	2.93979591836735
44344	I/135	0	2.49081632653061
44344	I/135	0	2.48061224489796
44344	I/135	0	3.16428571428571
44544	I/136	1	1.65408163265306
44544	I/136	1	1.78673469387755
44544	I/136	1	1.67448979591837
44544	I/136	1	1.01122448979592
44544	I/136	1	0.960204081632653
44544	I/136	1	0.847959183673469
44544	I/136	1	0.980612244897959
44742	I/137	1	0.827551020408163
44742	I/137	1	0.939795918367347
44742	I/137	1	0.71530612244898
44742	I/137	1	0.745918367346939
44742	I/137	1	0.71530612244898
44742	I/137	1	0.95
44742	I/137	1	0.674489795918367
44834	I/138	1	0.347959183673469
44834	I/138	1	0.735714285714286
44834	I/138	1	0.68469387755102
44834	I/138	1	0.623469387755102
44834	I/138	1	0.613265306122449
44834	I/138	1	0.919387755102041
44834	I/138	1	0.71530612244898
44922	I/139	0	1.91938775510204
44922	I/139	0	1.06224489795918
44922	I/139	0	0.980612244897959
44922	I/139	0	2.15408163265306
44974	I/140	0	1.06224489795918
44974	I/140	0	0.888775510204082
44974	I/140	0	1.2969387755102
44974	I/140	0	1.38877551020408
44974	I/140	0	1.14387755102041
44974	I/140	0	1.45
44974	I/140	0	1.24591836734694
44988	I/141	1	0.980612244897959
44988	I/141	1	1.00102040816327
44988	I/141	1	0.939795918367347
44988	I/141	1	0.898979591836735
44988	I/141	1	1.17448979591837
44988	I/141	1	1.03163265306122
44988	I/141	1	0.735714285714286
45072	I/142	1	1.98061224489796
45072	I/142	1	NA
45072	I/142	1	1.65408163265306
45072	I/142	1	1.70510204081633
45072	I/142	1	1.93979591836735
45072	I/142	1	2.31734693877551
45072	I/142	1	2.2969387755102
45095	I/143	1	0.592857142857143
45095	I/143	1	0.501020408163265
45095	I/143	1	0.480612244897959
45095	I/143	1	0.745918367346939
45095	I/143	1	0.766326530612245
45095	I/143	1	0.888775510204082
45095	I/143	1	1.68469387755102
45206	I/144	1	1.30714285714286
45206	I/144	1	0.807142857142857
45206	I/144	1	1.18469387755102
45206	I/144	1	1.86836734693878
45206	I/144	1	1.34795918367347
45273	I/145	0	0.95
45273	I/145	0	1.46020408163265
45273	I/145	0	1.7765306122449
45273	I/145	0	1.36836734693878
45273	I/145	0	1.70510204081633
45273	I/145	0	NA
45273	I/145	0	NA
45302	I/146	1	0.807142857142857
45302	I/146	1	1.40918367346939
45302	I/146	1	1.84795918367347
45302	I/146	1	1.08265306122449
45302	I/146	1	1.07244897959184
45308	I/147	1	0.868367346938775
45308	I/147	1	0.909183673469388
45308	I/147	1	1.1030612244898
45308	I/147	1	1.2765306122449
45308	I/147	1	1.46020408163265
45308	I/147	1	1.64387755102041
45308	I/147	1	1.38877551020408
45360	I/148	1	1.66428571428571
45360	I/148	1	1.09285714285714
45360	I/148	1	1.30714285714286
45360	I/148	1	1.21530612244898
45360	I/148	1	1.22551020408163
45360	I/148	1	1.64387755102041
45360	I/148	1	1.61326530612245
45940	I/149	1	1.37857142857143
45940	I/149	1	1.87857142857143
45940	I/149	1	2.16428571428571
45940	I/149	1	2.31734693877551
45940	I/149	1	2.65408163265306
45940	I/149	1	3.69489795918367
45940	I/149	1	2.59285714285714
46403	I/150	1	1.7969387755102
46403	I/150	1	1.84795918367347
46403	I/150	1	1.18469387755102
46403	I/150	1	2.03163265306122
46403	I/150	1	1.53163265306122
46403	I/150	1	1.73571428571429
46403	I/150	1	1.85816326530612
46453	I/151	1	1.93979591836735
46453	I/151	1	1.61326530612245
46453	I/151	1	1.59285714285714
46453	I/151	1	1.31734693877551
46453	I/151	1	0.81734693877551
46453	I/151	1	0.643877551020408
46453	I/151	1	0.745918367346939
46554	I/152	1	0.847959183673469
46554	I/152	1	0.81734693877551
46554	I/152	1	0.796938775510204
46554	I/152	1	1.04183673469388
46554	I/152	1	0.990816326530612
46554	I/152	1	0.81734693877551
46554	I/152	1	0.643877551020408
46876	I/153	1	1.68469387755102
46876	I/153	1	2.19489795918367
46876	I/153	1	2.89897959183673
46876	I/153	1	1.6030612244898
46876	I/153	1	1.83775510204082
46876	I/153	1	1.91938775510204
46876	I/153	1	2.02142857142857
46877	I/154	1	1.73571428571429
46877	I/154	1	2.28673469387755
46877	I/154	1	1.76632653061224
46877	I/154	1	2.19489795918367
46877	I/154	1	1.7765306122449
46877	I/154	1	2.00102040816327
46877	I/154	1	2.11326530612245
47057	I/155	1	1.08265306122449
47057	I/155	1	1.84795918367347
47057	I/155	1	2.05204081632653
47057	I/155	1	2.07244897959184
47057	I/155	1	3.02142857142857
47057	I/155	1	3.03163265306122
47113	I/156	0	2.89897959183673
47113	I/156	0	2.7765306122449
47113	I/156	0	3.61326530612245
47113	I/156	0	2.70510204081633
47113	I/156	0	2.55204081632653
47113	I/156	0	2.85816326530612
47113	I/156	0	3.09285714285714
47150	I/157	1	1.96020408163265
47150	I/157	1	2.05204081632653
47171	I/158	1	2.08265306122449
47171	I/158	1	1.93979591836735
47174	I/159	1	1.46020408163265
47174	I/159	1	1.99081632653061
47174	I/159	1	2.07244897959184
47372	I/160	1	1.2765306122449
47372	I/160	1	1.76632653061224
47350	I/161	0	1.73571428571429
47350	I/161	0	2.23571428571429
47350	I/161	0	2.24591836734694
47350	I/161	0	2.22551020408163
47350	I/161	0	2.47040816326531
47350	I/161	0	2.56224489795918
47519	I/162	0	1.23571428571429
47519	I/162	0	1.48061224489796
47519	I/162	0	1.6234693877551
47519	I/162	0	1.7969387755102
47519	I/162	0	1.97040816326531
47519	I/162	0	3.15408163265306
47519	I/162	0	0.909183673469388
47645	I/163	1	0.623469387755102
47645	I/163	1	0.552040816326531
47645	I/163	1	0.613265306122449
47645	I/163	1	0.725510204081633
47645	I/163	1	1.08265306122449
47645	I/163	1	1.64387755102041
47645	I/163	1	0.960204081632653
47659	I/164	1	0.521428571428571
47659	I/164	1	0.58265306122449
47659	I/164	1	0.58265306122449
47659	I/164	1	0.480612244897959
47659	I/164	1	0.347959183673469
47714	I/165	1	0.613265306122449
47714	I/165	1	0.919387755102041
47759	I/166	1	0.735714285714286
47759	I/166	1	0.654081632653061
47832	I/167	1	1.08265306122449
47832	I/167	1	0.725510204081633
47832	I/167	1	0.562244897959184
47832	I/167	1	0.286734693877551
47832	I/167	1	0.705102040816327
47832	I/167	1	0.725510204081633
47832	I/167	1	0.878571428571428
47851	I/168	1	0.654081632653061
47851	I/168	1	0.562244897959184
47851	I/168	1	0.939795918367347
47854	I/169	0	2.67448979591837
47854	I/169	0	4.36836734693877
47854	I/169	0	3.49081632653061
47854	I/169	0	3.16428571428571
47854	I/169	0	2.52142857142857
47854	I/169	0	2.74591836734694
47854	I/169	0	2.25612244897959
47875	I/170	1	1.18469387755102
47875	I/170	1	0.847959183673469
47875	I/170	1	0.71530612244898
47875	I/170	1	0.960204081632653
47875	I/170	1	0.623469387755102
47875	I/170	1	0.58265306122449
47871	I/171	1	2.02142857142857
47871	I/171	1	2.13367346938776
47871	I/171	1	1.52142857142857
47871	I/171	1	2.42959183673469
47871	I/171	1	2.13367346938776
47871	I/171	1	2.95
47871	I/171	1	2.6030612244898
47977	I/172	1	0.552040816326531
47977	I/172	1	0.756122448979592
47977	I/172	1	0.623469387755102
47977	I/172	1	0.674489795918367
47977	I/172	1	1.16428571428571
47977	I/172	1	1.04183673469388
47977	I/172	1	1.04183673469388
48023	I/173	1	0.929591836734694
48023	I/173	1	1.58265306122449
48023	I/173	1	1.36836734693878
48023	I/173	1	2.68469387755102
48023	I/173	1	1.18469387755102
48023	I/173	1	1.46020408163265
48233	I/174	1	1.00102040816327
48233	I/174	1	0.745918367346939
48233	I/174	1	1.30714285714286
48330	I/175	1	0.898979591836735
48330	I/175	1	0.81734693877551
48330	I/175	1	2.07244897959184
48330	I/175	1	1.00102040816327
48330	I/175	1	1.30714285714286
48350	I/176	1	3.08265306122449
48350	I/176	1	1.82755102040816
48350	I/176	1	1.6234693877551
48350	I/176	1	1.35816326530612
48350	I/176	1	1.66428571428571
48350	I/176	1	1.75612244897959
48374	I/177	1	1.38877551020408
48374	I/177	1	1.41938775510204
48374	I/177	1	1.03163265306122
48374	I/177	1	1.28673469387755
48374	I/177	1	2.03163265306122
48571	I/178	1	1.03163265306122
48571	I/178	1	1.02142857142857
48856	I/179	1	1.19489795918367
48856	I/179	1	1.69489795918367
48856	I/179	1	1.51122448979592
48910	I/180	1	1.76632653061224
48910	I/180	1	1.74591836734694
48910	I/180	1	1.15408163265306
48910	I/180	1	1.36836734693878
48910	I/180	1	1.25612244897959
48910	I/180	1	1.46020408163265
48910	I/180	1	1.74591836734694
49067	I/181	0	2.99081632653061
49067	I/181	0	3.08265306122449
49067	I/181	0	3.09285714285714
49067	I/181	0	2.88877551020408
49067	I/181	0	2.2765306122449
49067	I/181	0	1.78673469387755
49067	I/181	0	2.34795918367347
49126	I/182	1	2.53163265306122
49126	I/182	1	3.34795918367347
49126	I/182	1	3.67448979591837
49147	I/183	0	1.7765306122449
49147	I/183	0	1.7765306122449
49147	I/183	0	1.80714285714286
49147	I/183	0	0.960204081632653
49147	I/183	0	1.80714285714286
49147	I/183	0	2.6030612244898
49147	I/183	0	3.19489795918367
49328	I/184	1	1.68469387755102
49328	I/184	1	1.75612244897959
49328	I/184	1	NA
49328	I/184	1	1.24591836734694
49328	I/184	1	1.74591836734694
49328	I/184	1	1.63367346938776
49328	I/184	1	1.74591836734694
49649	I/185	1	2.51122448979592
49649	I/185	1	2.67448979591837
49803	I/186	1	1.31734693877551
49803	I/186	1	1.59285714285714
49803	I/186	1	1.50102040816326
49803	I/186	1	1.55204081632653
49803	I/186	1	1.72551020408163
49803	I/186	1	2.14387755102041
49803	I/186	1	1.96020408163265
50203	I/187	1	1.13367346938776
50203	I/187	1	1.25612244897959
50203	I/187	1	1.23571428571429
50207	I/188	1	1.39897959183673
50207	I/188	1	1.30714285714286
50207	I/188	1	1.36836734693878
50207	I/188	1	2.00102040816327
50207	I/188	1	1.82755102040816
50273	I/189	1	1.71530612244898
50273	I/189	1	1.2765306122449
50273	I/189	1	1.53163265306122
50273	I/189	1	1.49081632653061
50273	I/189	1	1.34795918367347
50273	I/189	1	4.33775510204082
50452	I/190	1	0.562244897959184
50452	I/190	1	0.858163265306122
50452	I/190	1	0.909183673469388
50655	I/191	1	0.960204081632653
50655	I/191	1	0.796938775510204
50655	I/191	1	0.858163265306122
50655	I/191	1	0.807142857142857
50655	I/191	1	0.745918367346939
50655	I/191	1	0.766326530612245
50655	I/191	1	0.81734693877551
50932	I/192	1	0.970408163265306
50932	I/192	1	0.837755102040816
50932	I/192	1	0.847959183673469
50932	I/192	1	0.939795918367347
50932	I/192	1	0.827551020408163
50932	I/192	1	0.81734693877551
50932	I/192	1	0.827551020408163
51051	I/193	1	1.00102040816327
51051	I/193	1	0.960204081632653
51051	I/193	1	1.1030612244898
51051	I/193	1	1.21530612244898
51051	I/193	1	1.20510204081633
51051	I/193	1	0.756122448979592
51051	I/193	1	0.858163265306122

## Sheet: Fig 1I
First 7 days on ICU only				Entire hospital stay
PatientID	StudyID	MDA		PatientID	StudyID	Days	Survival	Hosp_Sur_day10	Hosp_Sur_day30
36382	I/004	NA		36382	I/004	1	1	1	1
36382	I/004	NA		36382	I/004	2	1	1	1
36382	I/004	NA		36382	I/004	3	1	1	1
36382	I/004	NA		36382	I/004	4	1	1	1
36382	I/004	NA		36382	I/004	5	1	1	1
36382	I/004	NA		36382	I/004	6	1	1	1
36382	I/004	NA		36382	I/004	7	1	1	1
36392	I/005	NA		36382	I/004	8	1	1	1
36392	I/005	NA		36382	I/004	9	1	1	1
36392	I/005	NA		36382	I/004	10	1	1	1
36392	I/005	NA		36382	I/004	11	1	1	1
36392	I/005	NA		36382	I/004	12	1	1	1
36392	I/005	NA		36382	I/004	13	1	1	1
36392	I/005	NA		36382	I/004	14	1	1	1
36630	I/006	NA		36392	I/005	1	1	1	1
36630	I/006	NA		36392	I/005	2	1	1	1
36630	I/006	NA		36392	I/005	3	1	1	1
36630	I/006	NA		36392	I/005	4	1	1	1
36630	I/006	NA		36392	I/005	5	1	1	1
36630	I/006	NA		36392	I/005	6	1	1	1
36630	I/006	NA		36392	I/005	7	1	1	1
36618	I/007	NA		36392	I/005	8	1	1	1
36618	I/007	NA		36392	I/005	9	1	1	1
36618	I/007	NA		36392	I/005	10	1	1	1
36618	I/007	NA		36392	I/005	11	1	1	1
36618	I/007	NA		36392	I/005	12	1	1	1
36618	I/007	NA		36392	I/005	13	1	1	1
36618	I/007	NA		36392	I/005	14	1	1	1
36635	I/008	NA		36392	I/005	15	1	1	1
36635	I/008	NA		36392	I/005	16	1	1	1
36635	I/008	NA		36392	I/005	17	1	1	1
36635	I/008	NA		36630	I/006	1	1	1	1
36635	I/008	NA		36630	I/006	2	1	1	1
36635	I/008	NA		36630	I/006	3	1	1	1
36635	I/008	NA		36630	I/006	4	1	1	1
36213	I/009	NA		36630	I/006	5	1	1	1
36213	I/009	NA		36630	I/006	6	1	1	1
36213	I/009	NA		36630	I/006	7	1	1	1
36213	I/009	NA		36630	I/006	8	1	1	1
36213	I/009	NA		36630	I/006	9	1	1	1
36213	I/009	NA		36630	I/006	10	1	1	1
36213	I/009	NA		36630	I/006	11	1	1	1
36721	I/010	NA		36630	I/006	12	1	1	1
36721	I/010	NA		36630	I/006	13	1	1	1
36773	I/011	NA		36630	I/006	14	1	1	1
36773	I/011	NA		36630	I/006	15	1	1	1
36773	I/011	NA		36630	I/006	16	1	1	1
36773	I/011	NA		36630	I/006	17	1	1	1
36153	I/012	NA		36618	I/007	1	1	1	1
36814	I/013	NA		36618	I/007	2	1	1	1
36814	I/013	NA		36618	I/007	3	1	1	1
36855	I/014	NA		36618	I/007	4	1	1	1
36855	I/014	NA		36618	I/007	5	1	1	1
36855	I/014	NA		36618	I/007	6	1	1	1
36855	I/014	NA		36618	I/007	7	1	1	1
36855	I/014	NA		36618	I/007	8	1	1	1
36855	I/014	NA		36618	I/007	9	1	1	1
36855	I/014	NA		36618	I/007	10	1	1	1
36842	I/015	NA		36618	I/007	11	1	1	1
36842	I/015	NA		36618	I/007	12	1	1	1
36842	I/015	NA		36618	I/007	13	1	1	1
36842	I/015	NA		36618	I/007	14	1	1	1
36842	I/015	NA		36618	I/007	15	1	1	1
36842	I/015	NA		36618	I/007	16	1	1	1
36842	I/015	NA		36618	I/007	17	1	1	1
36962	I/016	1.21530612244898		36635	I/008	1	1	1	1
36962	I/016	1.40918367346939		36635	I/008	2	1	1	1
36962	I/016	1.84795918367347		36635	I/008	3	1	1	1
36962	I/016	1.65408163265306		36635	I/008	4	1	1	1
36972	I/017	2.54183673469388		36635	I/008	5	1	1	1
36972	I/017	1.50102040816326		36635	I/008	6	1	1	1
36972	I/017	4.98061224489796		36635	I/008	7	1	1	1
36972	I/017	3.08265306122449		36635	I/008	8	1	1	1
36972	I/017	4.59285714285714		36635	I/008	9	1	1	1
36972	I/017	1.95		36635	I/008	10	1	1	1
36972	I/017	1.84795918367347		36635	I/008	11	1	1	1
37051	I/018	3.00102040816326		36635	I/008	12	1	1	1
37051	I/018	NA		36635	I/008	13	1	1	1
37051	I/018	0.960204081632653		36635	I/008	14	1	1	1
37051	I/018	1.16428571428571		36635	I/008	15	1	1	1
37051	I/018	1.43979591836735		36213	I/009	1	1	0	0
37051	I/018	1.38877551020408		36213	I/009	2	1	0	0
37051	I/018	1.40918367346939		36213	I/009	3	1	0	0
37076	I/019	2.37857142857143		36213	I/009	4	1	0	0
37076	I/019	3.80714285714286		36213	I/009	5	1	0	0
37076	I/019	3.30714285714286		36213	I/009	6	1	0	0
37170	I/020	3.75612244897959		36213	I/009	7	1	0	0
37170	I/020	1.55204081632653		36213	I/009	8	1	0	0
37170	I/020	3.01122448979592		36213	I/009	9	0	0	0
37170	I/020	3.89897959183673		36721	I/010	1	1	1	1
37170	I/020	1.2765306122449		36721	I/010	2	1	1	1
37170	I/020	1.7969387755102		36773	I/011	1	1	1	1
37170	I/020	1.76632653061224		36773	I/011	2	1	1	1
37234	I/021	2.21530612244898		36773	I/011	3	1	1	1
37234	I/021	1.37857142857143		36773	I/011	4	1	1	1
37234	I/021	2.04183673469388		36153	I/012	1	1	1	0
37304	I/022	2.26632653061224		36814	I/013	1	1	0	0
37304	I/022	3.02142857142857		36814	I/013	2	0	0	0
37304	I/022	2.80714285714286		36855	I/014	1	1	1	0
37304	I/022	3.96020408163265		36855	I/014	2	1	1	0
37304	I/022	2.40918367346939		36855	I/014	3	1	1	0
37304	I/022	2.2765306122449		36855	I/014	4	1	1	0
37304	I/022	1.49081632653061		36855	I/014	5	1	1	0
37298	I/023	2.7969387755102		36855	I/014	6	1	1	0
37298	I/023	NA		36855	I/014	7	1	1	0
37298	I/023	1.63367346938776		36855	I/014	8	1	1	0
37298	I/023	2.14387755102041		36855	I/014	9	1	1	0
37298	I/023	1.25612244897959		36855	I/014	10	1	1	0
37298	I/023	2.21530612244898		36855	I/014	11	1	1	0
37298	I/023	2.07244897959184		36855	I/014	12	1	1	0
37351	I/024	3.1030612244898		36855	I/014	13	1	1	0
37351	I/024	2.55204081632653		36855	I/014	14	0	1	0
37351	I/024	3.09285714285714		36842	I/015	1	1	1	1
37352	I/025	2.19489795918367		36842	I/015	2	1	1	1
37352	I/025	2.09285714285714		36842	I/015	3	1	1	1
37352	I/025	1.28673469387755		36842	I/015	4	1	1	1
37352	I/025	1.54183673469388		36842	I/015	5	1	1	1
37352	I/025	1.50102040816326		36842	I/015	6	1	1	1
37352	I/025	1.84795918367347		36842	I/015	7	1	1	1
37352	I/025	1.52142857142857		36842	I/015	8	1	1	1
37412	I/026	1.53163265306122		36842	I/015	9	1	1	1
37412	I/026	2.05204081632653		36842	I/015	10	1	1	1
37418	I/027	2.53163265306122		36842	I/015	11	1	1	1
37418	I/027	1.92959183673469		36842	I/015	12	1	1	1
37418	I/027	2.14387755102041		36842	I/015	13	1	1	1
37418	I/027	2.06224489795918		36842	I/015	14	1	1	1
37418	I/027	1.89897959183673		36842	I/015	15	1	1	1
37418	I/027	2.57244897959184		36842	I/015	16	1	1	1
37418	I/027	1.14387755102041		36842	I/015	17	1	1	1
37846	I/028	3.37857142857143		36842	I/015	18	1	1	1
37846	I/028	1.08265306122449		36842	I/015	19	1	1	1
37846	I/028	1.33775510204082		36842	I/015	20	1	1	1
37846	I/028	1.35816326530612		36842	I/015	21	1	1	1
37846	I/028	2.78673469387755		36842	I/015	22	1	1	1
37846	I/028	1.78673469387755		36842	I/015	23	1	1	1
37846	I/028	1.56224489795918		36842	I/015	24	1	1	1
37869	I/029	1.15408163265306		36842	I/015	25	1	1	1
37869	I/029	1.23571428571429		36842	I/015	26	1	1	1
37869	I/029	1.03163265306122		36842	I/015	27	1	1	1
37869	I/029	1.28673469387755		36842	I/015	28	1	1	1
37869	I/029	1.28673469387755		36842	I/015	29	1	1	1
37869	I/029	1.32755102040816		36842	I/015	30	1	1	1
37991	I/030	0.929591836734694		36962	I/016	1	1	0	0
37991	I/030	NA		36962	I/016	2	1	0	0
37991	I/030	1.52142857142857		36962	I/016	3	1	0	0
37991	I/030	2.7969387755102		36962	I/016	4	0	0	0
37991	I/030	2.21530612244898		36972	I/017	1	1	1	1
37991	I/030	2.80714285714286		36972	I/017	2	1	1	1
38027	I/031	2.02142857142857		36972	I/017	3	1	1	1
38027	I/031	1.1030612244898		36972	I/017	4	1	1	1
38027	I/031	1.09285714285714		36972	I/017	5	1	1	1
38027	I/031	1.30714285714286		36972	I/017	6	1	1	1
38027	I/031	0.633673469387755		36972	I/017	7	1	1	1
38027	I/031	0.58265306122449		36972	I/017	8	1	1	1
38027	I/031	0.460204081632653		36972	I/017	9	1	1	1
38023	I/032	4.05204081632653		36972	I/017	10	1	1	1
38023	I/032	0.756122448979592		36972	I/017	11	1	1	1
38118	I/033	2.05204081632653		36972	I/017	12	1	1	1
38118	I/033	0.95		36972	I/017	13	1	1	1
38118	I/033	1.84795918367347		36972	I/017	14	1	1	1
38118	I/033	1.13367346938776		36972	I/017	15	1	1	1
38118	I/033	1.47040816326531		36972	I/017	16	1	1	1
38118	I/033	1.73571428571429		36972	I/017	17	1	1	1
38118	I/033	1.50102040816326		36972	I/017	18	1	1	1
38107	I/034	1.38877551020408		36972	I/017	19	1	1	1
38107	I/034	1.41938775510204		36972	I/017	20	1	1	1
38107	I/034	1.13367346938776		36972	I/017	21	1	1	1
38107	I/034	1.7969387755102		36972	I/017	22	1	1	1
38107	I/034	2.24591836734694		36972	I/017	23	1	1	1
38107	I/034	2.45		36972	I/017	24	1	1	1
38107	I/034	2.66428571428571		36972	I/017	25	1	1	1
38147	I/035	1.98061224489796		36972	I/017	26	1	1	1
38147	I/035	1.51122448979592		37051	I/018	1	1	1	1
38147	I/035	1.25612244897959		37051	I/018	2	1	1	1
38147	I/035	1.59285714285714		37051	I/018	3	1	1	1
38147	I/035	1.42959183673469		37051	I/018	4	1	1	1
38147	I/035	2.32755102040816		37051	I/018	5	1	1	1
38147	I/035	2.17448979591837		37051	I/018	6	1	1	1
38170	I/036	3.30714285714286		37051	I/018	7	1	1	1
38170	I/036	1.81734693877551		37051	I/018	8	1	1	1
38241	I/037	5.6234693877551		37051	I/018	9	1	1	1
38241	I/037	4.38877551020408		37051	I/018	10	1	1	1
38241	I/037	3.23571428571429		37051	I/018	11	1	1	1
38241	I/037	2.54183673469388		37051	I/018	12	1	1	1
38241	I/037	2.93979591836735		37076	I/019	1	1	1	1
38241	I/037	3.71530612244898		37076	I/019	2	1	1	1
38241	I/037	2.40918367346939		37076	I/019	3	1	1	1
38251	I/038	3.32755102040816		37170	I/020	1	1	0	0
38251	I/038	3.1030612244898		37170	I/020	2	1	0	0
38251	I/038	2.53163265306122		37170	I/020	3	1	0	0
38251	I/038	2.56224489795918		37170	I/020	4	1	0	0
38251	I/038	3.24591836734694		37170	I/020	5	1	0	0
38251	I/038	3.22551020408163		37170	I/020	6	1	0	0
38251	I/038	2.2765306122449		37170	I/020	7	1	0	0
38299	I/039	5.20510204081633		37170	I/020	8	0	0	0
38299	I/039	2.7969387755102		37234	I/021	1	1	1	1
38299	I/039	2.88877551020408		37234	I/021	2	1	1	1
38299	I/039	2.14387755102041		37234	I/021	3	1	1	1
38299	I/039	3.20510204081633		37304	I/022	1	1	1	0
38299	I/039	3.21530612244898		37304	I/022	2	1	1	0
38299	I/039	2.6234693877551		37304	I/022	3	1	1	0
38324	I/040	3.56224489795918		37304	I/022	4	1	1	0
38324	I/040	3.13367346938775		37304	I/022	5	1	1	0
38324	I/040	2.99081632653061		37304	I/022	6	1	1	0
38324	I/040	2.93979591836735		37304	I/022	7	1	1	0
38324	I/040	3.06224489795918		37304	I/022	8	1	1	0
38324	I/040	2.87857142857143		37304	I/022	9	1	1	0
38324	I/040	2.26632653061224		37304	I/022	10	1	1	0
38386	I/041	2.51122448979592		37304	I/022	11	1	1	0
38386	I/041	3.00102040816326		37304	I/022	12	0	1	0
38386	I/041	3.57244897959184		37298	I/023	1	1	1	1
38386	I/041	2.1030612244898		37298	I/023	2	1	1	1
38386	I/041	2.89897959183673		37298	I/023	3	1	1	1
38386	I/041	NA		37298	I/023	4	1	1	1
38386	I/041	3.69489795918367		37298	I/023	5	1	1	1
38487	I/042	3.18469387755102		37298	I/023	6	1	1	1
38487	I/042	1.85816326530612		37298	I/023	7	1	1	1
38502	I/043	3.55204081632653		37298	I/023	8	1	1	1
38502	I/043	2.93979591836735		37298	I/023	9	1	1	1
38502	I/043	2.91938775510204		37298	I/023	10	1	1	1
38502	I/043	2.75612244897959		37298	I/023	11	1	1	1
38502	I/043	NA		37298	I/023	12	1	1	1
38522	I/044	3.09285714285714		37298	I/023	13	1	1	1
38522	I/044	3.58265306122449		37298	I/023	14	1	1	1
38529	I/045	2.80714285714286		37298	I/023	15	1	1	1
38529	I/045	2.56224489795918		37298	I/023	16	1	1	1
38529	I/045	1.93979591836735		37298	I/023	17	1	1	1
38529	I/045	2.93979591836735		37351	I/024	1	1	1	1
38529	I/045	2.75612244897959		37351	I/024	2	1	1	1
38529	I/045	2.89897959183673		37351	I/024	3	1	1	1
38529	I/045	3.6030612244898		37352	I/025	1	1	0	0
38603	I/046	1.80714285714286		37352	I/025	2	1	0	0
38603	I/046	1.88877551020408		37352	I/025	3	1	0	0
38603	I/046	2.2765306122449		37352	I/025	4	1	0	0
38603	I/046	1.80714285714286		37352	I/025	5	1	0	0
38631	I/047	1.90918367346939		37352	I/025	6	1	0	0
38631	I/047	1.66428571428571		37352	I/025	7	1	0	0
38631	I/047	2.02142857142857		37352	I/025	8	1	0	0
38631	I/047	1.13367346938776		37352	I/025	9	0	0	0
38631	I/047	1.74591836734694		37412	I/026	1	1	1	1
38631	I/047	1.1030612244898		37412	I/026	2	1	1	1
38631	I/047	1.40918367346939		37418	I/027	1	1	1	1
38716	I/048	0.847959183673469		37418	I/027	2	1	1	1
38716	I/048	2.00102040816327		37418	I/027	3	1	1	1
38716	I/048	1.55204081632653		37418	I/027	4	1	1	1
38716	I/048	1.67448979591837		37418	I/027	5	1	1	1
38716	I/048	0.95		37418	I/027	6	1	1	1
38716	I/048	1.51122448979592		37418	I/027	7	1	1	1
38716	I/048	1.1030612244898		37418	I/027	8	1	1	1
38780	I/049	1.84795918367347		37846	I/028	1	1	1	1
38780	I/049	1.51122448979592		37846	I/028	2	1	1	1
38780	I/049	2.16428571428571		37846	I/028	3	1	1	1
38780	I/049	2.00102040816327		37846	I/028	4	1	1	1
38808	I/050	1.41938775510204		37846	I/028	5	1	1	1
38808	I/050	1.81734693877551		37846	I/028	6	1	1	1
38808	I/050	1.30714285714286		37846	I/028	7	1	1	1
38808	I/050	1.63367346938776		37846	I/028	8	1	1	1
38808	I/050	1.26632653061225		37846	I/028	9	1	1	1
38881	I/051	1.16428571428571		37846	I/028	10	1	1	1
38881	I/051	1.67448979591837		37846	I/028	11	1	1	1
38881	I/051	1.05204081632653		37846	I/028	12	1	1	1
38881	I/051	1.1030612244898		37846	I/028	13	1	1	1
38881	I/051	0.470408163265306		37846	I/028	14	1	1	1
38881	I/051	1.46020408163265		37846	I/028	15	1	1	1
38881	I/051	0.21530612244898		37846	I/028	16	1	1	1
38902	I/052	0.521428571428571		37846	I/028	17	1	1	1
38902	I/052	0.490816326530612		37846	I/028	18	1	1	1
38902	I/052	0.960204081632653		37846	I/028	19	1	1	1
38902	I/052	0.562244897959184		37846	I/028	20	1	1	1
38902	I/052	0.745918367346939		37869	I/029	1	1	1	1
38902	I/052	0.541836734693877		37869	I/029	2	1	1	1
38902	I/052	0.960204081632653		37869	I/029	3	1	1	1
38930	I/053	0.745918367346939		37869	I/029	4	1	1	1
38930	I/053	0.725510204081633		37869	I/029	5	1	1	1
38930	I/053	0.123469387755102		37869	I/029	6	1	1	1
38930	I/053	0.603061224489796		37991	I/030	1	1	1	1
38930	I/053	0.766326530612245		37991	I/030	2	1	1	1
38930	I/053	0.735714285714286		37991	I/030	3	1	1	1
38930	I/053	0.429591836734694		37991	I/030	4	1	1	1
38932	I/054	0.674489795918367		37991	I/030	5	1	1	1
38932	I/054	0.276530612244898		37991	I/030	6	1	1	1
38932	I/054	1.31734693877551		38027	I/031	1	1	1	0
38932	I/054	0.654081632653061		38027	I/031	2	1	1	0
38932	I/054	0.868367346938775		38027	I/031	3	1	1	0
38932	I/054	NA		38027	I/031	4	1	1	0
38932	I/054	NA		38027	I/031	5	1	1	0
38936	I/055	0.613265306122449		38027	I/031	6	1	1	0
38936	I/055	0.745918367346939		38027	I/031	7	1	1	0
38936	I/055	0.501020408163265		38027	I/031	8	1	1	0
39069	I/056	0.490816326530612		38027	I/031	9	1	1	0
39069	I/056	0.511224489795918		38027	I/031	10	1	1	0
39069	I/056	0.756122448979592		38027	I/031	11	1	1	0
39069	I/056	0.511224489795918		38023	I/032	1	1	1	1
39069	I/056	0.745918367346939		38023	I/032	2	1	1	1
39069	I/056	0.745918367346939		38118	I/033	1	1	1	1
39069	I/056	1.00102040816327		38118	I/033	2	1	1	1
39055	I/057	2.04183673469388		38118	I/033	3	1	1	1
39055	I/057	2.43979591836735		38118	I/033	4	1	1	1
39055	I/057	1.88877551020408		38118	I/033	5	1	1	1
39055	I/057	1.95		38118	I/033	6	1	1	1
39055	I/057	1.66428571428571		38118	I/033	7	1	1	1
39055	I/057	2.47040816326531		38118	I/033	8	1	1	1
39055	I/057	2.02142857142857		38118	I/033	9	1	1	1
39115	I/058	0.786734693877551		38107	I/034	1	1	1	1
39115	I/058	0.694897959183673		38107	I/034	2	1	1	1
39115	I/058	1.17448979591837		38107	I/034	3	1	1	1
39115	I/058	0.735714285714286		38107	I/034	4	1	1	1
39115	I/058	0.694897959183673		38107	I/034	5	1	1	1
39115	I/058	0.796938775510204		38107	I/034	6	1	1	1
39115	I/058	0.980612244897959		38107	I/034	7	1	1	1
39181	I/059	1.31734693877551		38107	I/034	8	1	1	1
39181	I/059	1.2969387755102		38107	I/034	9	1	1	1
39181	I/059	1.08265306122449		38107	I/034	10	1	1	1
39181	I/059	0.980612244897959		38107	I/034	11	1	1	1
39181	I/059	0.541836734693877		38107	I/034	12	1	1	1
39181	I/059	2.19489795918367		38107	I/034	13	1	1	1
39181	I/059	1.11326530612245		38107	I/034	14	1	1	1
39210	I/060	1.40918367346939		38107	I/034	15	1	1	1
39210	I/060	1.55204081632653		38107	I/034	16	1	1	1
39210	I/060	1.34795918367347		38107	I/034	17	1	1	1
39210	I/060	1.32755102040816		38147	I/035	1	1	1	1
39210	I/060	1.38877551020408		38147	I/035	2	1	1	1
39210	I/060	1.26632653061225		38147	I/035	3	1	1	1
39210	I/060	1.65408163265306		38147	I/035	4	1	1	1
39292	I/061	5.06224489795918		38147	I/035	5	1	1	1
39292	I/061	2.7765306122449		38147	I/035	6	1	1	1
39292	I/061	0.521428571428571		38147	I/035	7	1	1	1
39292	I/061	0.45		38147	I/035	8	1	1	1
39292	I/061	0.960204081632653		38147	I/035	9	1	1	1
39292	I/061	0.980612244897959		38147	I/035	10	1	1	1
39404	I/062	1.26632653061225		38147	I/035	11	1	1	1
39460	I/063	1.22551020408163		38147	I/035	12	1	1	1
39460	I/063	1.01122448979592		38147	I/035	13	1	1	1
39460	I/063	0.980612244897959		38147	I/035	14	1	1	1
39511	I/064	0.613265306122449		38147	I/035	15	1	1	1
39511	I/064	0.766326530612245		38147	I/035	16	1	1	1
39511	I/064	0.694897959183673		38147	I/035	17	1	1	1
39511	I/064	0.68469387755102		38147	I/035	18	1	1	1
39511	I/064	0.562244897959184		38147	I/035	19	1	1	1
39511	I/064	0.898979591836735		38147	I/035	20	1	1	1
39534	I/065	0.919387755102041		38170	I/036	1	1	1	1
39534	I/065	1.20510204081633		38170	I/036	2	1	1	1
39534	I/065	0.939795918367347		38241	I/037	1	1	0	0
39534	I/065	1.04183673469388		38241	I/037	2	1	0	0
39534	I/065	1.04183673469388		38241	I/037	3	1	0	0
39534	I/065	1.28673469387755		38241	I/037	4	1	0	0
39534	I/065	1.17448979591837		38241	I/037	5	1	0	0
39787	I/066	0.95		38241	I/037	6	1	0	0
39787	I/066	0.572448979591837		38241	I/037	7	1	0	0
39787	I/066	1.15408163265306		38241	I/037	8	1	0	0
39787	I/066	0.807142857142857		38241	I/037	9	0	0	0
39787	I/066	1.05204081632653		38251	I/038	1	1	1	1
39787	I/066	1.20510204081633		38251	I/038	2	1	1	1
39787	I/066	1.33775510204082		38251	I/038	3	1	1	1
39778	I/067	1.26632653061225		38251	I/038	4	1	1	1
39778	I/067	1.39897959183673		38251	I/038	5	1	1	1
39778	I/067	1.38877551020408		38251	I/038	6	1	1	1
39778	I/067	1.20510204081633		38251	I/038	7	1	1	1
39778	I/067	0.756122448979592		38299	I/039	1	1	1	1
39778	I/067	1.07244897959184		38299	I/039	2	1	1	1
39778	I/067	0.888775510204082		38299	I/039	3	1	1	1
39857	I/068	1.34795918367347		38299	I/039	4	1	1	1
39857	I/068	1.2969387755102		38299	I/039	5	1	1	1
39857	I/068	1.33775510204082		38299	I/039	6	1	1	1
39857	I/068	1.56224489795918		38299	I/039	7	1	1	1
39857	I/068	1.48061224489796		38299	I/039	8	1	1	1
39857	I/068	1.03163265306122		38299	I/039	9	1	1	1
39911	I/069	1.2969387755102		38299	I/039	10	1	1	1
39911	I/069	1.05204081632653		38299	I/039	11	1	1	1
39911	I/069	1.13367346938776		38299	I/039	12	1	1	1
39911	I/069	0.735714285714286		38299	I/039	13	1	1	1
39911	I/069	1.03163265306122		38299	I/039	14	1	1	1
39911	I/069	1.39897959183673		38299	I/039	15	1	1	1
39911	I/069	1.65408163265306		38324	I/040	1	1	1	1
39935	I/070	1.08265306122449		38324	I/040	2	1	1	1
39935	I/070	1.02142857142857		38324	I/040	3	1	1	1
39935	I/070	1.01122448979592		38324	I/040	4	1	1	1
39935	I/070	1.21530612244898		38324	I/040	5	1	1	1
39936	I/071	1.55204081632653		38324	I/040	6	1	1	1
39936	I/071	NA		38324	I/040	7	1	1	1
39936	I/071	1.58265306122449		38386	I/041	1	1	1	1
39955	I/072	0.990816326530612		38386	I/041	2	1	1	1
39955	I/072	1.15408163265306		38386	I/041	3	1	1	1
39955	I/072	0.664285714285714		38386	I/041	4	1	1	1
39955	I/072	1.15408163265306		38386	I/041	5	1	1	1
39955	I/072	1.54183673469388		38386	I/041	6	1	1	1
39955	I/072	2.68469387755102		38386	I/041	7	1	1	1
39955	I/072	1.38877551020408		38386	I/041	8	1	1	1
39962	I/073	1.93979591836735		38386	I/041	9	1	1	1
39962	I/073	1.32755102040816		38386	I/041	10	1	1	1
39962	I/073	1.36836734693878		38386	I/041	11	1	1	1
39962	I/073	1.24591836734694		38386	I/041	12	1	1	1
40080	I/074	1.86836734693878		38386	I/041	13	1	1	1
40080	I/074	1.85816326530612		38386	I/041	14	1	1	1
40080	I/074	1.56224489795918		38386	I/041	15	1	1	1
40080	I/074	1.38877551020408		38386	I/041	16	1	1	1
40080	I/074	2.2765306122449		38386	I/041	17	1	1	1
40080	I/074	2.61326530612245		38386	I/041	18	1	1	1
40080	I/074	3.64387755102041		38386	I/041	19	1	1	1
40270	I/075	1.73571428571429		38386	I/041	20	1	1	1
40270	I/075	3.48061224489796		38487	I/042	1	1	0	0
40270	I/075	3.24591836734694		38487	I/042	2	0	0	0
40270	I/075	3.45		38502	I/043	1	1	0	0
40270	I/075	3.85816326530612		38502	I/043	2	1	0	0
40270	I/075	3.73571428571429		38502	I/043	3	1	0	0
40270	I/075	5.08265306122449		38502	I/043	4	1	0	0
40291	I/076	1.57244897959184		38502	I/043	5	0	0	0
40291	I/076	1.38877551020408		38522	I/044	1	1	0	0
40291	I/076	1.71530612244898		38522	I/044	2	0	0	0
40291	I/076	1.1030612244898		38529	I/045	1	1	1	1
40291	I/076	NA		38529	I/045	2	1	1	1
40290	I/077	2.03163265306122		38529	I/045	3	1	1	1
40290	I/077	1.95		38529	I/045	4	1	1	1
40290	I/077	2.30714285714286		38529	I/045	5	1	1	1
40290	I/077	3.42959183673469		38529	I/045	6	1	1	1
40290	I/077	3.41938775510204		38529	I/045	7	1	1	1
40290	I/077	3.00102040816326		38529	I/045	8	1	1	1
40290	I/077	2.16428571428571		38529	I/045	9	1	1	1
40322	I/078	0.501020408163265		38529	I/045	10	1	1	1
40322	I/078	0.735714285714286		38529	I/045	11	1	1	1
40322	I/078	0.756122448979592		38529	I/045	12	1	1	1
40322	I/078	0.643877551020408		38529	I/045	13	1	1	1
40322	I/078	0.745918367346939		38529	I/045	14	1	1	1
40322	I/078	1.07244897959184		38529	I/045	15	1	1	1
40322	I/078	0.664285714285714		38529	I/045	16	1	1	1
40393	I/079	0.960204081632653		38529	I/045	17	1	1	1
40393	I/079	1.43979591836735		38529	I/045	18	1	1	1
40393	I/079	1.31734693877551		38529	I/045	19	1	1	1
40393	I/079	1.45		38529	I/045	20	1	1	1
40393	I/079	1.51122448979592		38529	I/045	21	1	1	1
40393	I/079	1.99081632653061		38529	I/045	22	1	1	1
40393	I/079	1.47040816326531		38529	I/045	23	1	1	1
40392	I/080	1.67448979591837		38529	I/045	24	1	1	1
40392	I/080	2.2765306122449		38529	I/045	25	1	1	1
40392	I/080	1.22551020408163		38529	I/045	26	1	1	1
40392	I/080	1.7765306122449		38529	I/045	27	1	1	1
40392	I/080	1.97040816326531		38529	I/045	28	1	1	1
40392	I/080	1.53163265306122		38529	I/045	29	1	1	1
40392	I/080	1.25612244897959		38529	I/045	30	1	1	1
40431	I/081	1.38877551020408		38529	I/045	31	1	1	1
40431	I/081	1.55204081632653		38529	I/045	32	1	1	1
40583	I/082	1.46020408163265		38529	I/045	33	1	1	1
40583	I/082	1.34795918367347		38529	I/045	34	1	1	1
40583	I/082	1.48061224489796		38529	I/045	35	1	1	1
40583	I/082	1.53163265306122		38529	I/045	36	1	1	1
40583	I/082	2.55204081632653		38529	I/045	37	1	1	1
40583	I/082	1.18469387755102		38529	I/045	38	1	1	1
40583	I/082	1.37857142857143		38603	I/046	1	1	1	1
40584	I/083	1.55204081632653		38603	I/046	2	1	1	1
40584	I/083	1.1030612244898		38603	I/046	3	1	1	1
40584	I/083	0.745918367346939		38603	I/046	4	1	1	1
40584	I/083	1.48061224489796		38631	I/047	1	1	1	1
40654	I/084	0.898979591836735		38631	I/047	2	1	1	1
40654	I/084	0.776530612244898		38631	I/047	3	1	1	1
40654	I/084	0.71530612244898		38631	I/047	4	1	1	1
40788	I/085	2.21530612244898		38631	I/047	5	1	1	1
40788	I/085	1.50102040816326		38631	I/047	6	1	1	1
40788	I/085	1.28673469387755		38631	I/047	7	1	1	1
40788	I/085	1.15408163265306		38631	I/047	8	1	1	1
40788	I/085	1.56224489795918		38631	I/047	9	1	1	1
40868	I/086	1.00102040816327		38631	I/047	10	1	1	1
40868	I/086	NA		38631	I/047	11	1	1	1
40868	I/086	1.15408163265306		38631	I/047	12	1	1	1
40868	I/086	1.02142857142857		38631	I/047	13	1	1	1
40868	I/086	0.878571428571428		38631	I/047	14	1	1	1
40935	I/087	1.46020408163265		38631	I/047	15	1	1	1
40935	I/087	1.18469387755102		38631	I/047	16	1	1	1
40935	I/087	1.20510204081633		38631	I/047	17	1	1	1
40935	I/087	0.827551020408163		38631	I/047	18	1	1	1
40935	I/087	0.776530612244898		38631	I/047	19	1	1	1
40935	I/087	1.81734693877551		38631	I/047	20	1	1	1
40946	I/088	1.56224489795918		38631	I/047	21	1	1	1
40946	I/088	1.47040816326531		38631	I/047	22	1	1	1
40958	I/089	1.09285714285714		38631	I/047	23	1	1	1
40958	I/089	NA		38631	I/047	24	1	1	1
40958	I/089	1.36836734693878		38631	I/047	25	1	1	1
40958	I/089	1.53163265306122		38631	I/047	26	1	1	1
41075	I/090	1.63367346938776		38631	I/047	27	1	1	1
41075	I/090	1.6030612244898		38631	I/047	28	1	1	1
41075	I/090	1.6234693877551		38631	I/047	29	1	1	1
41075	I/090	1.51122448979592		38631	I/047	30	1	1	1
41081	I/091	1.89897959183673		38631	I/047	31	1	1	1
41081	I/091	1.22551020408163		38631	I/047	32	1	1	1
41081	I/091	2.32755102040816		38631	I/047	33	1	1	1
41081	I/091	1.39897959183673		38631	I/047	34	1	1	1
41081	I/091	2.05204081632653		38631	I/047	35	1	1	1
41081	I/091	1.81734693877551		38716	I/048	1	1	1	0
41081	I/091	1.76632653061224		38716	I/048	2	1	1	0
41254	I/092	1.43979591836735		38716	I/048	3	1	1	0
41254	I/092	1.95		38716	I/048	4	1	1	0
41254	I/092	2.21530612244898		38716	I/048	5	1	1	0
41254	I/092	2.24591836734694		38716	I/048	6	1	1	0
41262	I/093	1.58265306122449		38716	I/048	7	1	1	0
41262	I/093	1.43979591836735		38716	I/048	8	1	1	0
41262	I/093	1.14387755102041		38780	I/049	1	1	1	1
41262	I/093	1.57244897959184		38780	I/049	2	1	1	1
41262	I/093	1.46020408163265		38780	I/049	3	1	1	1
41307	I/094	1.43979591836735		38780	I/049	4	1	1	1
41307	I/094	1.41938775510204		38808	I/050	1	1	0	0
41307	I/094	1.70510204081633		38808	I/050	2	1	0	0
41307	I/094	1.83775510204082		38808	I/050	3	1	0	0
41307	I/094	1.2969387755102		38808	I/050	4	1	0	0
41307	I/094	1.95		38808	I/050	5	0	0	0
41307	I/094	1.02142857142857		38881	I/051	1	1	1	1
41333	I/095	1.24591836734694		38881	I/051	2	1	1	1
41333	I/095	0.603061224489796		38881	I/051	3	1	1	1
41333	I/095	1.39897959183673		38881	I/051	4	1	1	1
41333	I/095	1.24591836734694		38881	I/051	5	1	1	1
41333	I/095	1.14387755102041		38881	I/051	6	1	1	1
41333	I/095	0.929591836734694		38881	I/051	7	1	1	1
41333	I/095	1.89897959183673		38881	I/051	8	1	1	1
41336	I/096	0.654081632653061		38902	I/052	1	1	1	1
41336	I/096	1.02142857142857		38902	I/052	2	1	1	1
41336	I/096	1.33775510204082		38902	I/052	3	1	1	1
41336	I/096	1.1234693877551		38902	I/052	4	1	1	1
41336	I/096	1.22551020408163		38902	I/052	5	1	1	1
41336	I/096	1.75612244897959		38902	I/052	6	1	1	1
41336	I/096	0.623469387755102		38902	I/052	7	1	1	1
41394	I/097	1.72551020408163		38902	I/052	8	1	1	1
41394	I/097	1.68469387755102		38902	I/052	9	1	1	1
41394	I/097	1.69489795918367		38902	I/052	10	1	1	1
41394	I/097	0.939795918367347		38902	I/052	11	1	1	1
41394	I/097	1.97040816326531		38902	I/052	12	1	1	1
41394	I/097	1.20510204081633		38902	I/052	13	1	1	1
41394	I/097	1.34795918367347		38902	I/052	14	1	1	1
41407	I/098	0.592857142857143		38930	I/053	1	1	1	1
41407	I/098	1.11326530612245		38930	I/053	2	1	1	1
41407	I/098	0.735714285714286		38930	I/053	3	1	1	1
41407	I/098	1.03163265306122		38930	I/053	4	1	1	1
41407	I/098	0.796938775510204		38930	I/053	5	1	1	1
41656	I/099	1.19489795918367		38930	I/053	6	1	1	1
41656	I/099	1.01122448979592		38930	I/053	7	1	1	1
41656	I/099	1.1030612244898		38930	I/053	8	1	1	1
41656	I/099	1.17448979591837		38930	I/053	9	1	1	1
41656	I/099	1.82755102040816		38930	I/053	10	1	1	1
41656	I/099	1.35816326530612		38930	I/053	11	1	1	1
41656	I/099	1.49081632653061		38930	I/053	12	1	1	1
41662	I/100	3.80714285714286		38930	I/053	13	1	1	1
41662	I/100	2.98061224489796		38932	I/054	1	1	1	1
41662	I/100	2.36836734693878		38932	I/054	2	1	1	1
41662	I/100	2.09285714285714		38932	I/054	3	1	1	1
41662	I/100	2.67448979591837		38932	I/054	4	1	1	1
41662	I/100	2.67448979591837		38932	I/054	5	1	1	1
41662	I/100	2.84795918367347		38932	I/054	6	1	1	1
41686	I/101	1.6234693877551		38932	I/054	7	1	1	1
41686	I/101	1.50102040816326		38932	I/054	8	1	1	1
41686	I/101	1.48061224489796		38932	I/054	9	1	1	1
41686	I/101	1.46020408163265		38932	I/054	10	1	1	1
41686	I/101	1.52142857142857		38936	I/055	1	1	1	1
41686	I/101	1.41938775510204		38936	I/055	2	1	1	1
41686	I/101	1.40918367346939		38936	I/055	3	1	1	1
41814	I/102	1.08265306122449		39069	I/056	1	1	1	1
41814	I/102	1.66428571428571		39069	I/056	2	1	1	1
41814	I/102	1.35816326530612		39069	I/056	3	1	1	1
41814	I/102	1.2969387755102		39069	I/056	4	1	1	1
41814	I/102	1.41938775510204		39069	I/056	5	1	1	1
41956	I/103	1.64387755102041		39069	I/056	6	1	1	1
41956	I/103	1.7765306122449		39069	I/056	7	1	1	1
41956	I/103	1.41938775510204		39069	I/056	8	1	1	1
41956	I/103	2.7969387755102		39069	I/056	9	1	1	1
41956	I/103	2.19489795918367		39069	I/056	10	1	1	1
41956	I/103	1.46020408163265		39069	I/056	11	1	1	1
41956	I/103	1.21530612244898		39069	I/056	12	1	1	1
42012	I/104	1.43979591836735		39069	I/056	13	1	1	1
42012	I/104	1.6234693877551		39069	I/056	14	1	1	1
42012	I/104	1.84795918367347		39069	I/056	15	1	1	1
42012	I/104	1.97040816326531		39069	I/056	16	1	1	1
42054	I/105	2.32755102040816		39069	I/056	17	1	1	1
42054	I/105	2.20510204081633		39055	I/057	1	1	0	0
42084	I/106	1.40918367346939		39055	I/057	2	1	0	0
42084	I/106	1.6234693877551		39055	I/057	3	1	0	0
42084	I/106	2.00102040816327		39055	I/057	4	1	0	0
42084	I/106	1.21530612244898		39055	I/057	5	1	0	0
42084	I/106	1.19489795918367		39055	I/057	6	1	0	0
42084	I/106	1.58265306122449		39055	I/057	7	1	0	0
42084	I/106	1.36836734693878		39055	I/057	8	1	0	0
42085	I/107	5.72551020408163		39055	I/057	9	1	0	0
42085	I/107	1.92959183673469		39055	I/057	10	1	0	0
42085	I/107	1.45		39055	I/057	11	0	0	0
42085	I/107	1.48061224489796		39115	I/058	1	1	1	1
42085	I/107	1.31734693877551		39115	I/058	2	1	1	1
42085	I/107	1.64387755102041		39115	I/058	3	1	1	1
42085	I/107	2.1234693877551		39115	I/058	4	1	1	1
42164	I/108	1.39897959183673		39115	I/058	5	1	1	1
42164	I/108	0.919387755102041		39115	I/058	6	1	1	1
42164	I/108	1.11326530612245		39115	I/058	7	1	1	1
42164	I/108	1.1030612244898		39115	I/058	8	1	1	1
42164	I/108	1.19489795918367		39115	I/058	9	1	1	1
42164	I/108	1.68469387755102		39115	I/058	10	1	1	1
42164	I/108	1.50102040816326		39115	I/058	11	1	1	1
42184	I/109	1.84795918367347		39115	I/058	12	1	1	1
42184	I/109	1.71530612244898		39115	I/058	13	1	1	1
42184	I/109	2.02142857142857		39181	I/059	1	1	1	1
42184	I/109	1.33775510204082		39181	I/059	2	1	1	1
42184	I/109	1.51122448979592		39181	I/059	3	1	1	1
42184	I/109	1.61326530612245		39181	I/059	4	1	1	1
42184	I/109	1.61326530612245		39181	I/059	5	1	1	1
42248	I/110	1.7765306122449		39181	I/059	6	1	1	1
42248	I/110	1.16428571428571		39181	I/059	7	1	1	1
42248	I/110	0.919387755102041		39181	I/059	8	1	1	1
42248	I/110	1.19489795918367		39181	I/059	9	1	1	1
42248	I/110	0.929591836734694		39181	I/059	10	1	1	1
42248	I/110	1.07244897959184		39181	I/059	11	1	1	1
42258	I/111	0.898979591836735		39181	I/059	12	1	1	1
42258	I/111	1.03163265306122		39181	I/059	13	1	1	1
42250	I/112	1.55204081632653		39181	I/059	14	1	1	1
42250	I/112	1.33775510204082		39181	I/059	15	1	1	1
42250	I/112	1.07244897959184		39181	I/059	16	1	1	1
42250	I/112	1.19489795918367		39181	I/059	17	1	1	1
42250	I/112	0.95		39181	I/059	18	1	1	1
42250	I/112	1.45		39181	I/059	19	1	1	1
42250	I/112	1.43979591836735		39181	I/059	20	1	1	1
42326	I/113	0.970408163265306		39181	I/059	21	1	1	1
42326	I/113	0.888775510204082		39181	I/059	22	1	1	1
42326	I/113	1.33775510204082		39181	I/059	23	1	1	1
42326	I/113	1.20510204081633		39181	I/059	24	1	1	1
42554	I/114	0.766326530612245		39181	I/059	25	1	1	1
42554	I/114	0.756122448979592		39181	I/059	26	1	1	1
42554	I/114	0.705102040816327		39181	I/059	27	1	1	1
42554	I/114	0.735714285714286		39181	I/059	28	1	1	1
42554	I/114	0.68469387755102		39181	I/059	29	1	1	1
42554	I/114	0.776530612244898		39181	I/059	30	1	1	1
42554	I/114	1.13367346938776		39181	I/059	31	1	1	1
42549	I/115	1.1030612244898		39181	I/059	32	1	1	1
42549	I/115	1.56224489795918		39181	I/059	33	1	1	1
42549	I/115	2.33775510204082		39181	I/059	34	1	1	1
42549	I/115	1.7969387755102		39181	I/059	35	1	1	1
42549	I/115	1.46020408163265		39181	I/059	36	1	1	1
42549	I/115	0.95		39181	I/059	37	1	1	1
42550	I/116	2.32755102040816		39181	I/059	38	1	1	1
42560	I/117	2.46020408163265		39181	I/059	39	1	1	1
42560	I/117	15.9908163265306		39181	I/059	40	1	1	1
42560	I/117	8.92959183673469		39181	I/059	41	1	1	1
42560	I/117	4.23571428571428		39181	I/059	42	1	1	1
42560	I/117	4.56224489795918		39181	I/059	43	1	1	1
42560	I/117	2.16428571428571		39210	I/060	1	1	1	0
42560	I/117	2.30714285714286		39210	I/060	2	1	1	0
42770	I/118	1.38877551020408		39210	I/060	3	1	1	0
42770	I/118	1.2969387755102		39210	I/060	4	1	1	0
42770	I/118	1.47040816326531		39210	I/060	5	1	1	0
42770	I/118	1.93979591836735		39210	I/060	6	1	1	0
42770	I/118	1.48061224489796		39210	I/060	7	1	1	0
42770	I/118	1.49081632653061		39210	I/060	8	1	1	0
42770	I/118	2.01122448979592		39210	I/060	9	1	1	0
42828	I/119	2.03163265306122		39210	I/060	10	1	1	0
42828	I/119	1.41938775510204		39210	I/060	11	1	1	0
42828	I/119	2.1030612244898		39210	I/060	12	1	1	0
42828	I/119	1.83775510204082		39210	I/060	13	1	1	0
42828	I/119	1.37857142857143		39210	I/060	14	1	1	0
42828	I/119	2.05204081632653		39210	I/060	15	0	1	0
42896	I/120	1.39897959183673		39292	I/061	1	1	0	0
42896	I/120	1.1234693877551		39292	I/061	2	1	0	0
42896	I/120	1.38877551020408		39292	I/061	3	1	0	0
42896	I/120	1.43979591836735		39292	I/061	4	1	0	0
42896	I/120	1.41938775510204		39292	I/061	5	1	0	0
42896	I/120	1.55204081632653		39292	I/061	6	0	0	0
42896	I/120	1.24591836734694		39404	I/062	1	1	1	1
43016	I/121	3.68469387755102		39460	I/063	1	1	1	1
43016	I/121	2.21530612244898		39460	I/063	2	1	1	1
43016	I/121	2.01122448979592		39460	I/063	3	1	1	1
43016	I/121	1.82755102040816		39511	I/064	1	1	1	1
43016	I/121	2.37857142857143		39511	I/064	2	1	1	1
43016	I/121	1.74591836734694		39511	I/064	3	1	1	1
43016	I/121	2.33775510204082		39511	I/064	4	1	1	1
43092	I/122	1.66428571428571		39511	I/064	5	1	1	1
43092	I/122	1.71530612244898		39511	I/064	6	1	1	1
43092	I/122	1.88877551020408		39534	I/065	1	1	1	1
43235	I/123	2.2765306122449		39534	I/065	2	1	1	1
43235	I/123	2.6030612244898		39534	I/065	3	1	1	1
43235	I/123	2.31734693877551		39534	I/065	4	1	1	1
43235	I/123	1.95		39534	I/065	5	1	1	1
43339	I/124	1.74591836734694		39534	I/065	6	1	1	1
43339	I/124	1.13367346938776		39534	I/065	7	1	1	1
43339	I/124	1.53163265306122		39534	I/065	8	1	1	1
43339	I/124	1.88877551020408		39787	I/066	1	1	1	1
43339	I/124	1.7765306122449		39787	I/066	2	1	1	1
43339	I/124	1.90918367346939		39787	I/066	3	1	1	1
43339	I/124	2.25612244897959		39787	I/066	4	1	1	1
43480	I/125	2.37857142857143		39787	I/066	5	1	1	1
43480	I/125	1.54183673469388		39787	I/066	6	1	1	1
43480	I/125	2.2969387755102		39787	I/066	7	1	1	1
43501	I/126	1.41938775510204		39787	I/066	8	1	1	1
43501	I/126	1.42959183673469		39787	I/066	9	1	1	1
43501	I/126	1.24591836734694		39778	I/067	1	1	1	1
43501	I/126	1.54183673469388		39778	I/067	2	1	1	1
43501	I/126	1.45		39778	I/067	3	1	1	1
43528	I/127	2.1234693877551		39778	I/067	4	1	1	1
43528	I/127	5.81734693877551		39778	I/067	5	1	1	1
43528	I/127	5.24591836734694		39778	I/067	6	1	1	1
43528	I/127	5.20510204081633		39778	I/067	7	1	1	1
43528	I/127	2.89897959183673		39778	I/067	8	1	1	1
43528	I/127	1.6030612244898		39778	I/067	9	1	1	1
43528	I/127	1.40918367346939		39778	I/067	10	1	1	1
43561	I/128	1.99081632653061		39778	I/067	11	1	1	1
43561	I/128	1.87857142857143		39778	I/067	12	1	1	1
43561	I/128	1.87857142857143		39778	I/067	13	1	1	1
43561	I/128	1.40918367346939		39778	I/067	14	1	1	1
43561	I/128	2.21530612244898		39778	I/067	15	1	1	1
43561	I/128	1.52142857142857		39778	I/067	16	1	1	1
43561	I/128	2.05204081632653		39778	I/067	17	1	1	1
43725	I/129	2.84795918367347		39778	I/067	18	1	1	1
43725	I/129	2.82755102040816		39778	I/067	19	1	1	1
43725	I/129	3.04183673469388		39778	I/067	20	1	1	1
43725	I/129	2.43979591836735		39778	I/067	21	1	1	1
43853	I/130	2.28673469387755		39778	I/067	22	1	1	1
43853	I/130	NA		39778	I/067	23	1	1	1
43853	I/130	1.66428571428571		39778	I/067	24	1	1	1
43853	I/130	2.2969387755102		39857	I/068	1	1	0	0
43853	I/130	3.01122448979592		39857	I/068	2	1	0	0
43853	I/130	3.65408163265306		39857	I/068	3	1	0	0
43853	I/130	3.28673469387755		39857	I/068	4	1	0	0
43913	I/131	2.08265306122449		39857	I/068	5	1	0	0
43913	I/131	1.73571428571429		39857	I/068	6	0	0	0
43913	I/131	2.91938775510204		39911	I/069	1	1	1	1
43913	I/131	1.65408163265306		39911	I/069	2	1	1	1
43913	I/131	3.09285714285714		39911	I/069	3	1	1	1
43913	I/131	1.32755102040816		39911	I/069	4	1	1	1
43913	I/131	2.03163265306122		39911	I/069	5	1	1	1
43979	I/132	1.16428571428571		39911	I/069	6	1	1	1
43979	I/132	2.33775510204082		39911	I/069	7	1	1	1
43979	I/132	2.72551020408163		39911	I/069	8	1	1	1
43979	I/132	2.63367346938775		39911	I/069	9	1	1	1
43979	I/132	2.37857142857143		39911	I/069	10	1	1	1
43979	I/132	2.84795918367347		39911	I/069	11	1	1	1
43979	I/132	3.69489795918367		39911	I/069	12	1	1	1
44047	I/133	1.35816326530612		39911	I/069	13	1	1	1
44047	I/133	1.46020408163265		39911	I/069	14	1	1	1
44047	I/133	1.87857142857143		39911	I/069	15	1	1	1
44047	I/133	1.96020408163265		39911	I/069	16	1	1	1
44047	I/133	2.24591836734694		39911	I/069	17	1	1	1
44047	I/133	2.26632653061224		39911	I/069	18	1	1	1
44047	I/133	2.32755102040816		39911	I/069	19	1	1	1
44319	I/134	1.97040816326531		39911	I/069	20	1	1	1
44319	I/134	2.21530612244898		39911	I/069	21	1	1	1
44344	I/135	2.04183673469388		39911	I/069	22	1	1	1
44344	I/135	2.93979591836735		39935	I/070	1	1	0	0
44344	I/135	2.49081632653061		39935	I/070	2	1	0	0
44344	I/135	2.48061224489796		39935	I/070	3	1	0	0
44344	I/135	3.16428571428571		39935	I/070	4	1	0	0
44544	I/136	1.65408163265306		39936	I/071	1	1	1	1
44544	I/136	1.78673469387755		39936	I/071	2	1	1	1
44544	I/136	1.67448979591837		39936	I/071	3	1	1	1
44544	I/136	1.01122448979592		39955	I/072	1	1	1	1
44544	I/136	0.960204081632653		39955	I/072	2	1	1	1
44544	I/136	0.847959183673469		39955	I/072	3	1	1	1
44544	I/136	0.980612244897959		39955	I/072	4	1	1	1
44742	I/137	0.827551020408163		39955	I/072	5	1	1	1
44742	I/137	0.939795918367347		39955	I/072	6	1	1	1
44742	I/137	0.71530612244898		39955	I/072	7	1	1	1
44742	I/137	0.745918367346939		39955	I/072	8	1	1	1
44742	I/137	0.71530612244898		39955	I/072	9	1	1	1
44742	I/137	0.95		39955	I/072	10	1	1	1
44742	I/137	0.674489795918367		39955	I/072	11	1	1	1
44834	I/138	0.347959183673469		39955	I/072	12	1	1	1
44834	I/138	0.735714285714286		39955	I/072	13	1	1	1
44834	I/138	0.68469387755102		39955	I/072	14	1	1	1
44834	I/138	0.623469387755102		39955	I/072	15	1	1	1
44834	I/138	0.613265306122449		39955	I/072	16	1	1	1
44834	I/138	0.919387755102041		39955	I/072	17	1	1	1
44834	I/138	0.71530612244898		39955	I/072	18	1	1	1
44922	I/139	1.91938775510204		39955	I/072	19	1	1	1
44922	I/139	1.06224489795918		39955	I/072	20	1	1	1
44922	I/139	0.980612244897959		39955	I/072	21	1	1	1
44922	I/139	2.15408163265306		39955	I/072	22	1	1	1
44974	I/140	1.06224489795918		39955	I/072	23	1	1	1
44974	I/140	0.888775510204082		39955	I/072	24	1	1	1
44974	I/140	1.2969387755102		39955	I/072	25	1	1	1
44974	I/140	1.38877551020408		39955	I/072	26	1	1	1
44974	I/140	1.14387755102041		39955	I/072	27	1	1	1
44974	I/140	1.45		39962	I/073	1	1	1	1
44974	I/140	1.24591836734694		39962	I/073	2	1	1	1
44988	I/141	0.980612244897959		39962	I/073	3	1	1	1
44988	I/141	1.00102040816327		39962	I/073	4	1	1	1
44988	I/141	0.939795918367347		40080	I/074	1	1	1	0
44988	I/141	0.898979591836735		40080	I/074	2	1	1	0
44988	I/141	1.17448979591837		40080	I/074	3	1	1	0
44988	I/141	1.03163265306122		40080	I/074	4	1	1	0
44988	I/141	0.735714285714286		40080	I/074	5	1	1	0
45072	I/142	1.98061224489796		40080	I/074	6	1	1	0
45072	I/142	NA		40080	I/074	7	1	1	0
45072	I/142	1.65408163265306		40080	I/074	8	1	1	0
45072	I/142	1.70510204081633		40080	I/074	9	1	1	0
45072	I/142	1.93979591836735		40080	I/074	10	1	1	0
45072	I/142	2.31734693877551		40080	I/074	11	1	1	0
45072	I/142	2.2969387755102		40080	I/074	12	1	1	0
45095	I/143	0.592857142857143		40080	I/074	13	1	1	0
45095	I/143	0.501020408163265		40080	I/074	14	1	1	0
45095	I/143	0.480612244897959		40080	I/074	15	1	1	0
45095	I/143	0.745918367346939		40080	I/074	16	1	1	0
45095	I/143	0.766326530612245		40080	I/074	17	1	1	0
45095	I/143	0.888775510204082		40080	I/074	18	1	1	0
45095	I/143	1.68469387755102		40080	I/074	19	0	1	0
45206	I/144	1.30714285714286		40270	I/075	1	1	0	0
45206	I/144	0.807142857142857		40270	I/075	2	1	0	0
45206	I/144	1.18469387755102		40270	I/075	3	1	0	0
45206	I/144	1.86836734693878		40270	I/075	4	1	0	0
45206	I/144	1.34795918367347		40270	I/075	5	1	0	0
45273	I/145	0.95		40270	I/075	6	1	0	0
45273	I/145	1.46020408163265		40270	I/075	7	0	0	0
45273	I/145	1.7765306122449		40291	I/076	1	1	1	1
45273	I/145	1.36836734693878		40291	I/076	2	1	1	1
45273	I/145	1.70510204081633		40291	I/076	3	1	1	1
45273	I/145	NA		40291	I/076	4	1	1	1
45273	I/145	NA		40291	I/076	5	1	1	1
45302	I/146	0.807142857142857		40290	I/077	1	1	1	0
45302	I/146	1.40918367346939		40290	I/077	2	1	1	0
45302	I/146	1.84795918367347		40290	I/077	3	1	1	0
45302	I/146	1.08265306122449		40290	I/077	4	1	1	0
45302	I/146	1.07244897959184		40290	I/077	5	1	1	0
45308	I/147	0.868367346938775		40290	I/077	6	1	1	0
45308	I/147	0.909183673469388		40290	I/077	7	1	1	0
45308	I/147	1.1030612244898		40290	I/077	8	1	1	0
45308	I/147	1.2765306122449		40290	I/077	9	1	1	0
45308	I/147	1.46020408163265		40290	I/077	10	1	1	0
45308	I/147	1.64387755102041		40290	I/077	11	1	1	0
45308	I/147	1.38877551020408		40290	I/077	12	1	1	0
45360	I/148	1.66428571428571		40290	I/077	13	1	1	0
45360	I/148	1.09285714285714		40290	I/077	14	1	1	0
45360	I/148	1.30714285714286		40290	I/077	15	1	1	0
45360	I/148	1.21530612244898		40290	I/077	16	1	1	0
45360	I/148	1.22551020408163		40290	I/077	17	1	1	0
45360	I/148	1.64387755102041		40290	I/077	18	1	1	0
45360	I/148	1.61326530612245		40290	I/077	19	1	1	0
45940	I/149	1.37857142857143		40290	I/077	20	1	1	0
45940	I/149	1.87857142857143		40290	I/077	21	1	1	0
45940	I/149	2.16428571428571		40290	I/077	22	0	1	0
45940	I/149	2.31734693877551		40322	I/078	1	1	1	1
45940	I/149	2.65408163265306		40322	I/078	2	1	1	1
45940	I/149	3.69489795918367		40322	I/078	3	1	1	1
45940	I/149	2.59285714285714		40322	I/078	4	1	1	1
46403	I/150	1.7969387755102		40322	I/078	5	1	1	1
46403	I/150	1.84795918367347		40322	I/078	6	1	1	1
46403	I/150	1.18469387755102		40322	I/078	7	1	1	1
46403	I/150	2.03163265306122		40322	I/078	8	1	1	1
46403	I/150	1.53163265306122		40322	I/078	9	1	1	1
46403	I/150	1.73571428571429		40322	I/078	10	1	1	1
46403	I/150	1.85816326530612		40322	I/078	11	1	1	1
46453	I/151	1.93979591836735		40322	I/078	12	1	1	1
46453	I/151	1.61326530612245		40322	I/078	13	1	1	1
46453	I/151	1.59285714285714		40322	I/078	14	1	1	1
46453	I/151	1.31734693877551		40393	I/079	1	1	1	1
46453	I/151	0.81734693877551		40393	I/079	2	1	1	1
46453	I/151	0.643877551020408		40393	I/079	3	1	1	1
46453	I/151	0.745918367346939		40393	I/079	4	1	1	1
46554	I/152	0.847959183673469		40393	I/079	5	1	1	1
46554	I/152	0.81734693877551		40393	I/079	6	1	1	1
46554	I/152	0.796938775510204		40393	I/079	7	1	1	1
46554	I/152	1.04183673469388		40393	I/079	8	1	1	1
46554	I/152	0.990816326530612		40393	I/079	9	1	1	1
46554	I/152	0.81734693877551		40393	I/079	10	1	1	1
46554	I/152	0.643877551020408		40393	I/079	11	1	1	1
46876	I/153	1.68469387755102		40393	I/079	12	1	1	1
46876	I/153	2.19489795918367		40393	I/079	13	1	1	1
46876	I/153	2.89897959183673		40393	I/079	14	1	1	1
46876	I/153	1.6030612244898		40393	I/079	15	1	1	1
46876	I/153	1.83775510204082		40393	I/079	16	1	1	1
46876	I/153	1.91938775510204		40393	I/079	17	1	1	1
46876	I/153	2.02142857142857		40393	I/079	18	1	1	1
46877	I/154	1.73571428571429		40393	I/079	19	1	1	1
46877	I/154	2.28673469387755		40392	I/080	1	1	1	1
46877	I/154	1.76632653061224		40392	I/080	2	1	1	1
46877	I/154	2.19489795918367		40392	I/080	3	1	1	1
46877	I/154	1.7765306122449		40392	I/080	4	1	1	1
46877	I/154	2.00102040816327		40392	I/080	5	1	1	1
46877	I/154	2.11326530612245		40392	I/080	6	1	1	1
47057	I/155	1.08265306122449		40392	I/080	7	1	1	1
47057	I/155	1.84795918367347		40392	I/080	8	1	1	1
47057	I/155	2.05204081632653		40392	I/080	9	1	1	1
47057	I/155	2.07244897959184		40392	I/080	10	1	1	1
47057	I/155	3.02142857142857		40392	I/080	11	1	1	1
47057	I/155	3.03163265306122		40392	I/080	12	1	1	1
47113	I/156	2.89897959183673		40392	I/080	13	1	1	1
47113	I/156	2.7765306122449		40392	I/080	14	1	1	1
47113	I/156	3.61326530612245		40392	I/080	15	1	1	1
47113	I/156	2.70510204081633		40392	I/080	16	1	1	1
47113	I/156	2.55204081632653		40392	I/080	17	1	1	1
47113	I/156	2.85816326530612		40392	I/080	18	1	1	1
47113	I/156	3.09285714285714		40392	I/080	19	1	1	1
47150	I/157	1.96020408163265		40392	I/080	20	1	1	1
47150	I/157	2.05204081632653		40392	I/080	21	1	1	1
47171	I/158	2.08265306122449		40392	I/080	22	1	1	1
47171	I/158	1.93979591836735		40392	I/080	23	1	1	1
47174	I/159	1.46020408163265		40392	I/080	24	1	1	1
47174	I/159	1.99081632653061		40392	I/080	25	1	1	1
47174	I/159	2.07244897959184		40392	I/080	26	1	1	1
47372	I/160	1.2765306122449		40392	I/080	27	1	1	1
47372	I/160	1.76632653061224		40392	I/080	28	1	1	1
47350	I/161	1.73571428571429		40392	I/080	29	1	1	1
47350	I/161	2.23571428571429		40392	I/080	30	1	1	1
47350	I/161	2.24591836734694		40392	I/080	31	1	1	1
47350	I/161	2.22551020408163		40392	I/080	32	1	1	1
47350	I/161	2.47040816326531		40392	I/080	33	1	1	1
47350	I/161	2.56224489795918		40392	I/080	34	1	1	1
47519	I/162	1.23571428571429		40392	I/080	35	1	1	1
47519	I/162	1.48061224489796		40392	I/080	36	1	1	1
47519	I/162	1.6234693877551		40392	I/080	37	1	1	1
47519	I/162	1.7969387755102		40392	I/080	38	1	1	1
47519	I/162	1.97040816326531		40392	I/080	39	1	1	1
47519	I/162	3.15408163265306		40392	I/080	40	1	1	1
47519	I/162	0.909183673469388		40392	I/080	41	1	1	1
47645	I/163	0.623469387755102		40392	I/080	42	1	1	1
47645	I/163	0.552040816326531		40392	I/080	43	1	1	1
47645	I/163	0.613265306122449		40392	I/080	44	1	1	1
47645	I/163	0.725510204081633		40392	I/080	45	1	1	1
47645	I/163	1.08265306122449		40392	I/080	46	1	1	1
47645	I/163	1.64387755102041		40392	I/080	47	1	1	1
47645	I/163	0.960204081632653		40392	I/080	48	1	1	1
47659	I/164	0.521428571428571		40392	I/080	49	1	1	1
47659	I/164	0.58265306122449		40392	I/080	50	1	1	1
47659	I/164	0.58265306122449		40392	I/080	51	1	1	1
47659	I/164	0.480612244897959		40392	I/080	52	1	1	1
47659	I/164	0.347959183673469		40392	I/080	53	1	1	1
47714	I/165	0.613265306122449		40392	I/080	54	1	1	1
47714	I/165	0.919387755102041		40392	I/080	55	1	1	1
47759	I/166	0.735714285714286		40392	I/080	56	1	1	1
47759	I/166	0.654081632653061		40392	I/080	57	1	1	1
47832	I/167	1.08265306122449		40392	I/080	58	1	1	1
47832	I/167	0.725510204081633		40392	I/080	59	1	1	1
47832	I/167	0.562244897959184		40392	I/080	60	1	1	1
47832	I/167	0.286734693877551		40392	I/080	61	1	1	1
47832	I/167	0.705102040816327		40392	I/080	62	1	1	1
47832	I/167	0.725510204081633		40431	I/081	1	1	1	1
47832	I/167	0.878571428571428		40431	I/081	2	1	1	1
47851	I/168	0.654081632653061		40583	I/082	1	1	1	1
47851	I/168	0.562244897959184		40583	I/082	2	1	1	1
47851	I/168	0.939795918367347		40583	I/082	3	1	1	1
47854	I/169	2.67448979591837		40583	I/082	4	1	1	1
47854	I/169	4.36836734693877		40583	I/082	5	1	1	1
47854	I/169	3.49081632653061		40583	I/082	6	1	1	1
47854	I/169	3.16428571428571		40583	I/082	7	1	1	1
47854	I/169	2.52142857142857		40583	I/082	8	1	1	1
47854	I/169	2.74591836734694		40583	I/082	9	1	1	1
47854	I/169	2.25612244897959		40583	I/082	10	1	1	1
47875	I/170	1.18469387755102		40584	I/083	1	1	1	1
47875	I/170	0.847959183673469		40584	I/083	2	1	1	1
47875	I/170	0.71530612244898		40584	I/083	3	1	1	1
47875	I/170	0.960204081632653		40584	I/083	4	1	1	1
47875	I/170	0.623469387755102		40654	I/084	1	1	1	1
47875	I/170	0.58265306122449		40654	I/084	2	1	1	1
47871	I/171	2.02142857142857		40654	I/084	3	1	1	1
47871	I/171	2.13367346938776		40788	I/085	1	1	1	1
47871	I/171	1.52142857142857		40788	I/085	2	1	1	1
47871	I/171	2.42959183673469		40788	I/085	3	1	1	1
47871	I/171	2.13367346938776		40788	I/085	4	1	1	1
47871	I/171	2.95		40788	I/085	5	1	1	1
47871	I/171	2.6030612244898		40868	I/086	1	1	1	1
47977	I/172	0.552040816326531		40868	I/086	2	1	1	1
47977	I/172	0.756122448979592		40868	I/086	3	1	1	1
47977	I/172	0.623469387755102		40868	I/086	4	1	1	1
47977	I/172	0.674489795918367		40868	I/086	5	1	1	1
47977	I/172	1.16428571428571		40935	I/087	1	1	1	1
47977	I/172	1.04183673469388		40935	I/087	2	1	1	1
47977	I/172	1.04183673469388		40935	I/087	3	1	1	1
48023	I/173	0.929591836734694		40935	I/087	4	1	1	1
48023	I/173	1.58265306122449		40935	I/087	5	1	1	1
48023	I/173	1.36836734693878		40935	I/087	6	1	1	1
48023	I/173	2.68469387755102		40946	I/088	1	1	1	1
48023	I/173	1.18469387755102		40946	I/088	2	1	1	1
48023	I/173	1.46020408163265		40958	I/089	1	1	0	0
48233	I/174	1.00102040816327		40958	I/089	2	1	0	0
48233	I/174	0.745918367346939		40958	I/089	3	1	0	0
48233	I/174	1.30714285714286		40958	I/089	4	1	0	0
48330	I/175	0.898979591836735		41075	I/090	1	1	1	1
48330	I/175	0.81734693877551		41075	I/090	2	1	1	1
48330	I/175	2.07244897959184		41075	I/090	3	1	1	1
48330	I/175	1.00102040816327		41075	I/090	4	1	1	1
48330	I/175	1.30714285714286		41081	I/091	1	1	1	1
48350	I/176	3.08265306122449		41081	I/091	2	1	1	1
48350	I/176	1.82755102040816		41081	I/091	3	1	1	1
48350	I/176	1.6234693877551		41081	I/091	4	1	1	1
48350	I/176	1.35816326530612		41081	I/091	5	1	1	1
48350	I/176	1.66428571428571		41081	I/091	6	1	1	1
48350	I/176	1.75612244897959		41081	I/091	7	1	1	1
48374	I/177	1.38877551020408		41081	I/091	8	1	1	1
48374	I/177	1.41938775510204		41081	I/091	9	1	1	1
48374	I/177	1.03163265306122		41081	I/091	10	1	1	1
48374	I/177	1.28673469387755		41254	I/092	1	1	1	1
48374	I/177	2.03163265306122		41254	I/092	2	1	1	1
48571	I/178	1.03163265306122		41254	I/092	3	1	1	1
48571	I/178	1.02142857142857		41254	I/092	4	1	1	1
48856	I/179	1.19489795918367		41262	I/093	1	1	1	1
48856	I/179	1.69489795918367		41262	I/093	2	1	1	1
48856	I/179	1.51122448979592		41262	I/093	3	1	1	1
48910	I/180	1.76632653061224		41262	I/093	4	1	1	1
48910	I/180	1.74591836734694		41262	I/093	5	1	1	1
48910	I/180	1.15408163265306		41307	I/094	1	1	1	1
48910	I/180	1.36836734693878		41307	I/094	2	1	1	1
48910	I/180	1.25612244897959		41307	I/094	3	1	1	1
48910	I/180	1.46020408163265		41307	I/094	4	1	1	1
48910	I/180	1.74591836734694		41307	I/094	5	1	1	1
49067	I/181	2.99081632653061		41307	I/094	6	1	1	1
49067	I/181	3.08265306122449		41307	I/094	7	1	1	1
49067	I/181	3.09285714285714		41307	I/094	8	1	1	1
49067	I/181	2.88877551020408		41307	I/094	9	1	1	1
49067	I/181	2.2765306122449		41307	I/094	10	1	1	1
49067	I/181	1.78673469387755		41307	I/094	11	1	1	1
49067	I/181	2.34795918367347		41307	I/094	12	1	1	1
49126	I/182	2.53163265306122		41307	I/094	13	1	1	1
49126	I/182	3.34795918367347		41307	I/094	14	1	1	1
49126	I/182	3.67448979591837		41307	I/094	15	1	1	1
49147	I/183	1.7765306122449		41307	I/094	16	1	1	1
49147	I/183	1.7765306122449		41307	I/094	17	1	1	1
49147	I/183	1.80714285714286		41307	I/094	18	1	1	1
49147	I/183	0.960204081632653		41307	I/094	19	1	1	1
49147	I/183	1.80714285714286		41307	I/094	20	1	1	1
49147	I/183	2.6030612244898		41307	I/094	21	1	1	1
49147	I/183	3.19489795918367		41307	I/094	22	1	1	1
49328	I/184	1.68469387755102		41307	I/094	23	1	1	1
49328	I/184	1.75612244897959		41307	I/094	24	1	1	1
49328	I/184	NA		41307	I/094	25	1	1	1
49328	I/184	1.24591836734694		41307	I/094	26	1	1	1
49328	I/184	1.74591836734694		41307	I/094	27	1	1	1
49328	I/184	1.63367346938776		41307	I/094	28	1	1	1
49328	I/184	1.74591836734694		41307	I/094	29	1	1	1
49649	I/185	2.51122448979592		41307	I/094	30	1	1	1
49649	I/185	2.67448979591837		41307	I/094	31	1	1	1
49803	I/186	1.31734693877551		41307	I/094	32	1	1	1
49803	I/186	1.59285714285714		41307	I/094	33	1	1	1
49803	I/186	1.50102040816326		41333	I/095	1	1	1	0
49803	I/186	1.55204081632653		41333	I/095	2	1	1	0
49803	I/186	1.72551020408163		41333	I/095	3	1	1	0
49803	I/186	2.14387755102041		41333	I/095	4	1	1	0
49803	I/186	1.96020408163265		41333	I/095	5	1	1	0
50203	I/187	1.13367346938776		41333	I/095	6	1	1	0
50203	I/187	1.25612244897959		41333	I/095	7	1	1	0
50203	I/187	1.23571428571429		41333	I/095	8	1	1	0
50207	I/188	1.39897959183673		41333	I/095	9	1	1	0
50207	I/188	1.30714285714286		41333	I/095	10	1	1	0
50207	I/188	1.36836734693878		41333	I/095	11	1	1	0
50207	I/188	2.00102040816327		41333	I/095	12	1	1	0
50207	I/188	1.82755102040816		41333	I/095	13	1	1	0
50273	I/189	1.71530612244898		41333	I/095	14	1	1	0
50273	I/189	1.2765306122449		41333	I/095	15	1	1	0
50273	I/189	1.53163265306122		41333	I/095	16	1	1	0
50273	I/189	1.49081632653061		41333	I/095	17	1	1	0
50273	I/189	1.34795918367347		41333	I/095	18	1	1	0
50273	I/189	4.33775510204082		41333	I/095	19	1	1	0
50452	I/190	0.562244897959184		41333	I/095	20	1	1	0
50452	I/190	0.858163265306122		41333	I/095	21	1	1	0
50452	I/190	0.909183673469388		41333	I/095	22	1	1	0
50655	I/191	0.960204081632653		41333	I/095	23	1	1	0
50655	I/191	0.796938775510204		41336	I/096	1	1	1	1
50655	I/191	0.858163265306122		41336	I/096	2	1	1	1
50655	I/191	0.807142857142857		41336	I/096	3	1	1	1
50655	I/191	0.745918367346939		41336	I/096	4	1	1	1
50655	I/191	0.766326530612245		41336	I/096	5	1	1	1
50655	I/191	0.81734693877551		41336	I/096	6	1	1	1
50932	I/192	0.970408163265306		41336	I/096	7	1	1	1
50932	I/192	0.837755102040816		41336	I/096	8	1	1	1
50932	I/192	0.847959183673469		41336	I/096	9	1	1	1
50932	I/192	0.939795918367347		41336	I/096	10	1	1	1
50932	I/192	0.827551020408163		41336	I/096	11	1	1	1
50932	I/192	0.81734693877551		41336	I/096	12	1	1	1
50932	I/192	0.827551020408163		41336	I/096	13	1	1	1
51051	I/193	1.00102040816327		41336	I/096	14	1	1	1
51051	I/193	0.960204081632653		41336	I/096	15	1	1	1
51051	I/193	1.1030612244898		41336	I/096	16	1	1	1
51051	I/193	1.21530612244898		41336	I/096	17	1	1	1
51051	I/193	1.20510204081633		41336	I/096	18	1	1	1
51051	I/193	0.756122448979592		41336	I/096	19	1	1	1
51051	I/193	0.858163265306122		41336	I/096	20	1	1	1
				41336	I/096	21	1	1	1
				41394	I/097	1	1	1	1
				41394	I/097	2	1	1	1
				41394	I/097	3	1	1	1
				41394	I/097	4	1	1	1
				41394	I/097	5	1	1	1
				41394	I/097	6	1	1	1
				41394	I/097	7	1	1	1
				41394	I/097	8	1	1	1
				41407	I/098	1	1	1	1
				41407	I/098	2	1	1	1
				41407	I/098	3	1	1	1
				41407	I/098	4	1	1	1
				41407	I/098	5	1	1	1
				41656	I/099	1	1	1	1
				41656	I/099	2	1	1	1
				41656	I/099	3	1	1	1
				41656	I/099	4	1	1	1
				41656	I/099	5	1	1	1
				41656	I/099	6	1	1	1
				41656	I/099	7	1	1	1
				41656	I/099	8	1	1	1
				41656	I/099	9	1	1	1
				41656	I/099	10	1	1	1
				41656	I/099	11	1	1	1
				41656	I/099	12	1	1	1
				41656	I/099	13	1	1	1
				41662	I/100	1	1	0	0
				41662	I/100	2	1	0	0
				41662	I/100	3	1	0	0
				41662	I/100	4	1	0	0
				41662	I/100	5	1	0	0
				41662	I/100	6	1	0	0
				41662	I/100	7	0	0	0
				41686	I/101	1	1	1	0
				41686	I/101	2	1	1	0
				41686	I/101	3	1	1	0
				41686	I/101	4	1	1	0
				41686	I/101	5	1	1	0
				41686	I/101	6	1	1	0
				41686	I/101	7	1	1	0
				41686	I/101	8	1	1	0
				41686	I/101	9	1	1	0
				41686	I/101	10	1	1	0
				41686	I/101	11	1	1	0
				41686	I/101	12	1	1	0
				41686	I/101	13	0	1	0
				41814	I/102	1	1	1	1
				41814	I/102	2	1	1	1
				41814	I/102	3	1	1	1
				41814	I/102	4	1	1	1
				41814	I/102	5	1	1	1
				41956	I/103	1	1	1	1
				41956	I/103	2	1	1	1
				41956	I/103	3	1	1	1
				41956	I/103	4	1	1	1
				41956	I/103	5	1	1	1
				41956	I/103	6	1	1	1
				41956	I/103	7	1	1	1
				41956	I/103	8	1	1	1
				42012	I/104	1	1	1	1
				42012	I/104	2	1	1	1
				42012	I/104	3	1	1	1
				42012	I/104	4	1	1	1
				42054	I/105	1	1	1	1
				42054	I/105	2	1	1	1
				42084	I/106	1	1	1	1
				42084	I/106	2	1	1	1
				42084	I/106	3	1	1	1
				42084	I/106	4	1	1	1
				42084	I/106	5	1	1	1
				42084	I/106	6	1	1	1
				42084	I/106	7	1	1	1
				42085	I/107	1	1	1	1
				42085	I/107	2	1	1	1
				42085	I/107	3	1	1	1
				42085	I/107	4	1	1	1
				42085	I/107	5	1	1	1
				42085	I/107	6	1	1	1
				42085	I/107	7	1	1	1
				42085	I/107	8	1	1	1
				42085	I/107	9	1	1	1
				42164	I/108	1	1	1	1
				42164	I/108	2	1	1	1
				42164	I/108	3	1	1	1
				42164	I/108	4	1	1	1
				42164	I/108	5	1	1	1
				42164	I/108	6	1	1	1
				42164	I/108	7	1	1	1
				42164	I/108	8	1	1	1
				42164	I/108	9	1	1	1
				42164	I/108	10	1	1	1
				42164	I/108	11	1	1	1
				42164	I/108	12	1	1	1
				42164	I/108	13	1	1	1
				42164	I/108	14	1	1	1
				42164	I/108	15	1	1	1
				42164	I/108	16	1	1	1
				42164	I/108	17	1	1	1
				42164	I/108	18	1	1	1
				42164	I/108	19	1	1	1
				42164	I/108	20	1	1	1
				42164	I/108	21	1	1	1
				42184	I/109	1	1	1	1
				42184	I/109	2	1	1	1
				42184	I/109	3	1	1	1
				42184	I/109	4	1	1	1
				42184	I/109	5	1	1	1
				42184	I/109	6	1	1	1
				42184	I/109	7	1	1	1
				42184	I/109	8	1	1	1
				42184	I/109	9	1	1	1
				42248	I/110	1	1	1	1
				42248	I/110	2	1	1	1
				42248	I/110	3	1	1	1
				42248	I/110	4	1	1	1
				42248	I/110	5	1	1	1
				42248	I/110	6	1	1	1
				42258	I/111	1	1	1	1
				42258	I/111	2	1	1	1
				42250	I/112	1	1	1	1
				42250	I/112	2	1	1	1
				42250	I/112	3	1	1	1
				42250	I/112	4	1	1	1
				42250	I/112	5	1	1	1
				42250	I/112	6	1	1	1
				42250	I/112	7	1	1	1
				42250	I/112	8	1	1	1
				42250	I/112	9	1	1	1
				42250	I/112	10	1	1	1
				42250	I/112	11	1	1	1
				42250	I/112	12	1	1	1
				42250	I/112	13	1	1	1
				42250	I/112	14	1	1	1
				42250	I/112	15	1	1	1
				42250	I/112	16	1	1	1
				42250	I/112	17	1	1	1
				42250	I/112	18	1	1	1
				42250	I/112	19	1	1	1
				42250	I/112	20	1	1	1
				42326	I/113	1	1	1	1
				42326	I/113	2	1	1	1
				42326	I/113	3	1	1	1
				42326	I/113	4	1	1	1
				42554	I/114	1	1	1	0
				42554	I/114	2	1	1	0
				42554	I/114	3	1	1	0
				42554	I/114	4	1	1	0
				42554	I/114	5	1	1	0
				42554	I/114	6	1	1	0
				42554	I/114	7	1	1	0
				42554	I/114	8	1	1	0
				42554	I/114	9	1	1	0
				42554	I/114	10	1	1	0
				42554	I/114	11	1	1	0
				42554	I/114	12	1	1	0
				42554	I/114	13	1	1	0
				42554	I/114	14	1	1	0
				42554	I/114	15	1	1	0
				42554	I/114	16	1	1	0
				42554	I/114	17	1	1	0
				42554	I/114	18	1	1	0
				42554	I/114	19	1	1	0
				42554	I/114	20	1	1	0
				42554	I/114	21	1	1	0
				42554	I/114	22	1	1	0
				42554	I/114	23	1	1	0
				42554	I/114	24	1	1	0
				42554	I/114	25	1	1	0
				42554	I/114	26	1	1	0
				42554	I/114	27	0	1	0
				42549	I/115	1	1	0	0
				42549	I/115	2	1	0	0
				42549	I/115	3	1	0	0
				42549	I/115	4	1	0	0
				42549	I/115	5	1	0	0
				42549	I/115	6	0	0	0
				42550	I/116	1	1	1	1
				42560	I/117	1	1	1	1
				42560	I/117	2	1	1	1
				42560	I/117	3	1	1	1
				42560	I/117	4	1	1	1
				42560	I/117	5	1	1	1
				42560	I/117	6	1	1	1
				42560	I/117	7	1	1	1
				42560	I/117	8	1	1	1
				42560	I/117	9	1	1	1
				42560	I/117	10	1	1	1
				42560	I/117	11	1	1	1
				42560	I/117	12	1	1	1
				42770	I/118	1	1	1	0
				42770	I/118	2	1	1	0
				42770	I/118	3	1	1	0
				42770	I/118	4	1	1	0
				42770	I/118	5	1	1	0
				42770	I/118	6	1	1	0
				42770	I/118	7	1	1	0
				42770	I/118	8	1	1	0
				42770	I/118	9	1	1	0
				42770	I/118	10	1	1	0
				42770	I/118	11	1	1	0
				42770	I/118	12	1	1	0
				42770	I/118	13	1	1	0
				42770	I/118	14	1	1	0
				42770	I/118	15	1	1	0
				42770	I/118	16	1	1	0
				42770	I/118	17	1	1	0
				42770	I/118	18	1	1	0
				42770	I/118	19	1	1	0
				42770	I/118	20	1	1	0
				42770	I/118	21	0	1	0
				42828	I/119	1	1	1	1
				42828	I/119	2	1	1	1
				42828	I/119	3	1	1	1
				42828	I/119	4	1	1	1
				42828	I/119	5	1	1	1
				42828	I/119	6	1	1	1
				42896	I/120	1	1	1	1
				42896	I/120	2	1	1	1
				42896	I/120	3	1	1	1
				42896	I/120	4	1	1	1
				42896	I/120	5	1	1	1
				42896	I/120	6	1	1	1
				42896	I/120	7	1	1	1
				42896	I/120	8	1	1	1
				42896	I/120	9	1	1	1
				43016	I/121	1	1	1	1
				43016	I/121	2	1	1	1
				43016	I/121	3	1	1	1
				43016	I/121	4	1	1	1
				43016	I/121	5	1	1	1
				43016	I/121	6	1	1	1
				43016	I/121	7	1	1	1
				43016	I/121	8	1	1	1
				43016	I/121	9	1	1	1
				43016	I/121	10	1	1	1
				43016	I/121	11	1	1	1
				43016	I/121	12	1	1	1
				43016	I/121	13	1	1	1
				43092	I/122	1	1	1	1
				43092	I/122	2	1	1	1
				43092	I/122	3	1	1	1
				43235	I/123	1	1	1	1
				43235	I/123	2	1	1	1
				43235	I/123	3	1	1	1
				43235	I/123	4	1	1	1
				43339	I/124	1	1	1	0
				43339	I/124	2	1	1	0
				43339	I/124	3	1	1	0
				43339	I/124	4	1	1	0
				43339	I/124	5	1	1	0
				43339	I/124	6	1	1	0
				43339	I/124	7	1	1	0
				43339	I/124	8	1	1	0
				43339	I/124	9	1	1	0
				43339	I/124	10	1	1	0
				43339	I/124	11	1	1	0
				43339	I/124	12	1	1	0
				43339	I/124	13	1	1	0
				43339	I/124	14	1	1	0
				43339	I/124	15	1	1	0
				43339	I/124	16	1	1	0
				43339	I/124	17	1	1	0
				43339	I/124	18	1	1	0
				43339	I/124	19	1	1	0
				43480	I/125	1	1	1	1
				43480	I/125	2	1	1	1
				43480	I/125	3	1	1	1
				43501	I/126	1	1	1	1
				43501	I/126	2	1	1	1
				43501	I/126	3	1	1	1
				43501	I/126	4	1	1	1
				43501	I/126	5	1	1	1
				43528	I/127	1	1	1	0
				43528	I/127	2	1	1	0
				43528	I/127	3	1	1	0
				43528	I/127	4	1	1	0
				43528	I/127	5	1	1	0
				43528	I/127	6	1	1	0
				43528	I/127	7	1	1	0
				43528	I/127	8	1	1	0
				43528	I/127	9	1	1	0
				43528	I/127	10	1	1	0
				43528	I/127	11	1	1	0
				43528	I/127	12	1	1	0
				43528	I/127	13	1	1	0
				43528	I/127	14	1	1	0
				43528	I/127	15	1	1	0
				43528	I/127	16	1	1	0
				43528	I/127	17	1	1	0
				43528	I/127	18	1	1	0
				43528	I/127	19	1	1	0
				43528	I/127	20	1	1	0
				43528	I/127	21	1	1	0
				43528	I/127	22	0	1	0
				43561	I/128	1	1	1	1
				43561	I/128	2	1	1	1
				43561	I/128	3	1	1	1
				43561	I/128	4	1	1	1
				43561	I/128	5	1	1	1
				43561	I/128	6	1	1	1
				43561	I/128	7	1	1	1
				43561	I/128	8	1	1	1
				43561	I/128	9	1	1	1
				43561	I/128	10	1	1	1
				43561	I/128	11	1	1	1
				43725	I/129	1	1	0	0
				43725	I/129	2	1	0	0
				43725	I/129	3	1	0	0
				43725	I/129	4	0	0	0
				43853	I/130	1	1	1	0
				43853	I/130	2	1	1	0
				43853	I/130	3	1	1	0
				43853	I/130	4	1	1	0
				43853	I/130	5	1	1	0
				43853	I/130	6	1	1	0
				43853	I/130	7	1	1	0
				43853	I/130	8	1	1	0
				43853	I/130	9	1	1	0
				43853	I/130	10	1	1	0
				43853	I/130	11	1	1	0
				43853	I/130	12	1	1	0
				43853	I/130	13	1	1	0
				43853	I/130	14	1	1	0
				43853	I/130	15	1	1	0
				43853	I/130	16	1	1	0
				43853	I/130	17	1	1	0
				43853	I/130	18	1	1	0
				43853	I/130	19	1	1	0
				43853	I/130	20	1	1	0
				43853	I/130	21	1	1	0
				43853	I/130	22	1	1	0
				43853	I/130	23	1	1	0
				43853	I/130	24	1	1	0
				43913	I/131	1	1	1	1
				43913	I/131	2	1	1	1
				43913	I/131	3	1	1	1
				43913	I/131	4	1	1	1
				43913	I/131	5	1	1	1
				43913	I/131	6	1	1	1
				43913	I/131	7	1	1	1
				43913	I/131	8	1	1	1
				43913	I/131	9	1	1	1
				43913	I/131	10	1	1	1
				43913	I/131	11	1	1	1
				43913	I/131	12	1	1	1
				43913	I/131	13	1	1	1
				43913	I/131	14	1	1	1
				43913	I/131	15	1	1	1
				43913	I/131	16	1	1	1
				43913	I/131	17	1	1	1
				43913	I/131	18	1	1	1
				43913	I/131	19	1	1	1
				43913	I/131	20	1	1	1
				43913	I/131	21	1	1	1
				43913	I/131	22	1	1	1
				43913	I/131	23	1	1	1
				43913	I/131	24	1	1	1
				43913	I/131	25	1	1	1
				43913	I/131	26	1	1	1
				43913	I/131	27	1	1	1
				43913	I/131	28	1	1	1
				43913	I/131	29	1	1	1
				43913	I/131	30	1	1	1
				43913	I/131	31	1	1	1
				43913	I/131	32	1	1	1
				43913	I/131	33	1	1	1
				43979	I/132	1	1	1	0
				43979	I/132	2	1	1	0
				43979	I/132	3	1	1	0
				43979	I/132	4	1	1	0
				43979	I/132	5	1	1	0
				43979	I/132	6	1	1	0
				43979	I/132	7	1	1	0
				43979	I/132	8	1	1	0
				43979	I/132	9	1	1	0
				43979	I/132	10	1	1	0
				43979	I/132	11	1	1	0
				43979	I/132	12	1	1	0
				43979	I/132	13	1	1	0
				43979	I/132	14	1	1	0
				43979	I/132	15	1	1	0
				43979	I/132	16	0	1	0
				44047	I/133	1	1	1	0
				44047	I/133	2	1	1	0
				44047	I/133	3	1	1	0
				44047	I/133	4	1	1	0
				44047	I/133	5	1	1	0
				44047	I/133	6	1	1	0
				44047	I/133	7	1	1	0
				44047	I/133	8	1	1	0
				44047	I/133	9	1	1	0
				44047	I/133	10	1	1	0
				44047	I/133	11	1	1	0
				44047	I/133	12	1	1	0
				44047	I/133	13	1	1	0
				44047	I/133	14	1	1	0
				44047	I/133	15	1	1	0
				44047	I/133	16	1	1	0
				44047	I/133	17	1	1	0
				44047	I/133	18	1	1	0
				44047	I/133	19	1	1	0
				44047	I/133	20	0	1	0
				44319	I/134	1	1	1	1
				44319	I/134	2	1	1	1
				44344	I/135	1	1	0	0
				44344	I/135	2	1	0	0
				44344	I/135	3	1	0	0
				44344	I/135	4	1	0	0
				44344	I/135	5	0	0	0
				44544	I/136	1	1	1	1
				44544	I/136	2	1	1	1
				44544	I/136	3	1	1	1
				44544	I/136	4	1	1	1
				44544	I/136	5	1	1	1
				44544	I/136	6	1	1	1
				44544	I/136	7	1	1	1
				44544	I/136	8	1	1	1
				44544	I/136	9	1	1	1
				44544	I/136	10	1	1	1
				44544	I/136	11	1	1	1
				44544	I/136	12	1	1	1
				44544	I/136	13	1	1	1
				44544	I/136	14	1	1	1
				44742	I/137	1	1	1	1
				44742	I/137	2	1	1	1
				44742	I/137	3	1	1	1
				44742	I/137	4	1	1	1
				44742	I/137	5	1	1	1
				44742	I/137	6	1	1	1
				44742	I/137	7	1	1	1
				44742	I/137	8	1	1	1
				44742	I/137	9	1	1	1
				44742	I/137	10	1	1	1
				44742	I/137	11	1	1	1
				44742	I/137	12	1	1	1
				44742	I/137	13	1	1	1
				44834	I/138	1	1	1	1
				44834	I/138	2	1	1	1
				44834	I/138	3	1	1	1
				44834	I/138	4	1	1	1
				44834	I/138	5	1	1	1
				44834	I/138	6	1	1	1
				44834	I/138	7	1	1	1
				44834	I/138	8	1	1	1
				44922	I/139	1	1	0	0
				44922	I/139	2	1	0	0
				44922	I/139	3	1	0	0
				44922	I/139	4	0	0	0
				44974	I/140	1	1	1	1
				44974	I/140	2	1	1	1
				44974	I/140	3	1	1	1
				44974	I/140	4	1	1	1
				44974	I/140	5	1	1	1
				44974	I/140	6	1	1	1
				44974	I/140	7	1	1	1
				44974	I/140	8	1	1	1
				44974	I/140	9	1	1	1
				44974	I/140	10	1	1	1
				44974	I/140	11	1	1	1
				44974	I/140	12	1	1	1
				44974	I/140	13	1	1	1
				44974	I/140	14	1	1	1
				44974	I/140	15	1	1	1
				44974	I/140	16	1	1	1
				44974	I/140	17	1	1	1
				44974	I/140	18	1	1	1
				44974	I/140	19	1	1	1
				44974	I/140	20	1	1	1
				44974	I/140	21	1	1	1
				44974	I/140	22	1	1	1
				44974	I/140	23	1	1	1
				44974	I/140	24	1	1	1
				44974	I/140	25	1	1	1
				44974	I/140	26	1	1	1
				44974	I/140	27	1	1	1
				44974	I/140	28	1	1	1
				44974	I/140	29	1	1	1
				44974	I/140	30	1	1	1
				44974	I/140	31	1	1	1
				44974	I/140	32	1	1	1
				44974	I/140	33	1	1	1
				44974	I/140	34	1	1	1
				44974	I/140	35	1	1	1
				44974	I/140	36	1	1	1
				44974	I/140	37	1	1	1
				44974	I/140	38	1	1	1
				44974	I/140	39	1	1	1
				44974	I/140	40	1	1	1
				44974	I/140	41	0	1	1
				44988	I/141	1	1	1	1
				44988	I/141	2	1	1	1
				44988	I/141	3	1	1	1
				44988	I/141	4	1	1	1
				44988	I/141	5	1	1	1
				44988	I/141	6	1	1	1
				44988	I/141	7	1	1	1
				44988	I/141	8	1	1	1
				44988	I/141	9	1	1	1
				44988	I/141	10	1	1	1
				44988	I/141	11	1	1	1
				44988	I/141	12	1	1	1
				44988	I/141	13	1	1	1
				44988	I/141	14	1	1	1
				44988	I/141	15	1	1	1
				45072	I/142	1	1	1	1
				45072	I/142	2	1	1	1
				45072	I/142	3	1	1	1
				45072	I/142	4	1	1	1
				45072	I/142	5	1	1	1
				45072	I/142	6	1	1	1
				45072	I/142	7	1	1	1
				45072	I/142	8	1	1	1
				45072	I/142	9	1	1	1
				45072	I/142	10	1	1	1
				45072	I/142	11	1	1	1
				45072	I/142	12	1	1	1
				45072	I/142	13	1	1	1
				45072	I/142	14	1	1	1
				45072	I/142	15	1	1	1
				45072	I/142	16	1	1	1
				45072	I/142	17	1	1	1
				45072	I/142	18	1	1	1
				45072	I/142	19	1	1	1
				45072	I/142	20	1	1	1
				45072	I/142	21	1	1	1
				45072	I/142	22	1	1	1
				45072	I/142	23	1	1	1
				45072	I/142	24	1	1	1
				45072	I/142	25	1	1	1
				45072	I/142	26	1	1	1
				45072	I/142	27	1	1	1
				45072	I/142	28	1	1	1
				45072	I/142	29	1	1	1
				45072	I/142	30	1	1	1
				45072	I/142	31	1	1	1
				45072	I/142	32	1	1	1
				45072	I/142	33	1	1	1
				45072	I/142	34	1	1	1
				45072	I/142	35	1	1	1
				45072	I/142	36	1	1	1
				45072	I/142	37	1	1	1
				45072	I/142	38	1	1	1
				45072	I/142	39	1	1	1
				45072	I/142	40	1	1	1
				45072	I/142	41	1	1	1
				45072	I/142	42	1	1	1
				45072	I/142	43	1	1	1
				45072	I/142	44	1	1	1
				45072	I/142	45	1	1	1
				45072	I/142	46	1	1	1
				45072	I/142	47	1	1	1
				45072	I/142	48	1	1	1
				45072	I/142	49	1	1	1
				45072	I/142	50	1	1	1
				45072	I/142	51	1	1	1
				45072	I/142	52	1	1	1
				45072	I/142	53	1	1	1
				45072	I/142	54	1	1	1
				45072	I/142	55	1	1	1
				45072	I/142	56	1	1	1
				45072	I/142	57	1	1	1
				45072	I/142	58	1	1	1
				45072	I/142	59	1	1	1
				45072	I/142	60	1	1	1
				45072	I/142	61	1	1	1
				45072	I/142	62	1	1	1
				45072	I/142	63	1	1	1
				45072	I/142	64	1	1	1
				45072	I/142	65	1	1	1
				45072	I/142	66	1	1	1
				45095	I/143	1	1	1	1
				45095	I/143	2	1	1	1
				45095	I/143	3	1	1	1
				45095	I/143	4	1	1	1
				45095	I/143	5	1	1	1
				45095	I/143	6	1	1	1
				45095	I/143	7	1	1	1
				45095	I/143	8	1	1	1
				45095	I/143	9	1	1	1
				45095	I/143	10	1	1	1
				45095	I/143	11	1	1	1
				45095	I/143	12	1	1	1
				45095	I/143	13	1	1	1
				45095	I/143	14	1	1	1
				45095	I/143	15	1	1	1
				45095	I/143	16	1	1	1
				45206	I/144	1	1	1	1
				45206	I/144	2	1	1	1
				45206	I/144	3	1	1	1
				45206	I/144	4	1	1	1
				45206	I/144	5	1	1	1
				45273	I/145	1	1	0	0
				45273	I/145	2	1	0	0
				45273	I/145	3	1	0	0
				45273	I/145	4	1	0	0
				45273	I/145	5	1	0	0
				45273	I/145	6	1	0	0
				45273	I/145	7	1	0	0
				45273	I/145	8	1	0	0
				45273	I/145	9	1	0	0
				45273	I/145	10	0	0	0
				45302	I/146	1	1	1	1
				45302	I/146	2	1	1	1
				45302	I/146	3	1	1	1
				45302	I/146	4	1	1	1
				45302	I/146	5	1	1	1
				45308	I/147	1	1	1	1
				45308	I/147	2	1	1	1
				45308	I/147	3	1	1	1
				45308	I/147	4	1	1	1
				45308	I/147	5	1	1	1
				45308	I/147	6	1	1	1
				45308	I/147	7	1	1	1
				45308	I/147	8	1	1	1
				45308	I/147	9	1	1	1
				45308	I/147	10	1	1	1
				45308	I/147	11	1	1	1
				45308	I/147	12	1	1	1
				45308	I/147	13	1	1	1
				45308	I/147	14	1	1	1
				45308	I/147	15	1	1	1
				45308	I/147	16	1	1	1
				45308	I/147	17	1	1	1
				45308	I/147	18	1	1	1
				45308	I/147	19	1	1	1
				45308	I/147	20	1	1	1
				45308	I/147	21	1	1	1
				45360	I/148	1	1	1	1
				45360	I/148	2	1	1	1
				45360	I/148	3	1	1	1
				45360	I/148	4	1	1	1
				45360	I/148	5	1	1	1
				45360	I/148	6	1	1	1
				45360	I/148	7	1	1	1
				45940	I/149	1	1	1	1
				45940	I/149	2	1	1	1
				45940	I/149	3	1	1	1
				45940	I/149	4	1	1	1
				45940	I/149	5	1	1	1
				45940	I/149	6	1	1	1
				45940	I/149	7	1	1	1
				45940	I/149	8	1	1	1
				45940	I/149	9	1	1	1
				45940	I/149	10	1	1	1
				46403	I/150	1	1	1	1
				46403	I/150	2	1	1	1
				46403	I/150	3	1	1	1
				46403	I/150	4	1	1	1
				46403	I/150	5	1	1	1
				46403	I/150	6	1	1	1
				46403	I/150	7	1	1	1
				46403	I/150	8	1	1	1
				46403	I/150	9	1	1	1
				46403	I/150	10	1	1	1
				46403	I/150	11	1	1	1
				46453	I/151	1	1	1	1
				46453	I/151	2	1	1	1
				46453	I/151	3	1	1	1
				46453	I/151	4	1	1	1
				46453	I/151	5	1	1	1
				46453	I/151	6	1	1	1
				46453	I/151	7	1	1	1
				46453	I/151	8	1	1	1
				46453	I/151	9	1	1	1
				46453	I/151	10	1	1	1
				46453	I/151	11	1	1	1
				46453	I/151	12	1	1	1
				46453	I/151	13	1	1	1
				46453	I/151	14	1	1	1
				46453	I/151	15	1	1	1
				46453	I/151	16	1	1	1
				46453	I/151	17	1	1	1
				46453	I/151	18	1	1	1
				46453	I/151	19	1	1	1
				46453	I/151	20	1	1	1
				46453	I/151	21	1	1	1
				46453	I/151	22	1	1	1
				46453	I/151	23	1	1	1
				46453	I/151	24	1	1	1
				46453	I/151	25	1	1	1
				46554	I/152	1	1	1	1
				46554	I/152	2	1	1	1
				46554	I/152	3	1	1	1
				46554	I/152	4	1	1	1
				46554	I/152	5	1	1	1
				46554	I/152	6	1	1	1
				46554	I/152	7	1	1	1
				46554	I/152	8	1	1	1
				46876	I/153	1	1	1	1
				46876	I/153	2	1	1	1
				46876	I/153	3	1	1	1
				46876	I/153	4	1	1	1
				46876	I/153	5	1	1	1
				46876	I/153	6	1	1	1
				46876	I/153	7	1	1	1
				46876	I/153	8	1	1	1
				46876	I/153	9	1	1	1
				46876	I/153	10	1	1	1
				46876	I/153	11	1	1	1
				46876	I/153	12	1	1	1
				46877	I/154	1	1	1	1
				46877	I/154	2	1	1	1
				46877	I/154	3	1	1	1
				46877	I/154	4	1	1	1
				46877	I/154	5	1	1	1
				46877	I/154	6	1	1	1
				46877	I/154	7	1	1	1
				46877	I/154	8	1	1	1
				46877	I/154	9	1	1	1
				46877	I/154	10	1	1	1
				46877	I/154	11	1	1	1
				46877	I/154	12	1	1	1
				46877	I/154	13	1	1	1
				46877	I/154	14	1	1	1
				46877	I/154	15	1	1	1
				46877	I/154	16	1	1	1
				46877	I/154	17	1	1	1
				46877	I/154	18	1	1	1
				46877	I/154	19	1	1	1
				46877	I/154	20	1	1	1
				46877	I/154	21	1	1	1
				46877	I/154	22	1	1	1
				46877	I/154	23	1	1	1
				46877	I/154	24	1	1	1
				46877	I/154	25	1	1	1
				46877	I/154	26	1	1	1
				46877	I/154	27	1	1	1
				46877	I/154	28	1	1	1
				46877	I/154	29	1	1	1
				46877	I/154	30	1	1	1
				46877	I/154	31	1	1	1
				46877	I/154	32	1	1	1
				46877	I/154	33	1	1	1
				46877	I/154	34	1	1	1
				46877	I/154	35	1	1	1
				46877	I/154	36	1	1	1
				46877	I/154	37	1	1	1
				46877	I/154	38	1	1	1
				46877	I/154	39	1	1	1
				46877	I/154	40	1	1	1
				46877	I/154	41	1	1	1
				46877	I/154	42	1	1	1
				46877	I/154	43	1	1	1
				46877	I/154	44	1	1	1
				46877	I/154	45	1	1	1
				46877	I/154	46	1	1	1
				46877	I/154	47	1	1	1
				46877	I/154	48	1	1	1
				46877	I/154	49	1	1	1
				46877	I/154	50	1	1	1
				46877	I/154	51	1	1	1
				46877	I/154	52	1	1	1
				46877	I/154	53	1	1	1
				46877	I/154	54	1	1	1
				46877	I/154	55	1	1	1
				46877	I/154	56	1	1	1
				46877	I/154	57	1	1	1
				46877	I/154	58	1	1	1
				46877	I/154	59	1	1	1
				46877	I/154	60	1	1	1
				47057	I/155	1	1	0	0
				47057	I/155	2	1	0	0
				47057	I/155	3	1	0	0
				47057	I/155	4	1	0	0
				47057	I/155	5	1	0	0
				47057	I/155	6	1	0	0
				47113	I/156	1	1	1	1
				47113	I/156	2	1	1	1
				47113	I/156	3	1	1	1
				47113	I/156	4	1	1	1
				47113	I/156	5	1	1	1
				47113	I/156	6	1	1	1
				47113	I/156	7	1	1	1
				47113	I/156	8	1	1	1
				47113	I/156	9	1	1	1
				47113	I/156	10	1	1	1
				47113	I/156	11	1	1	1
				47113	I/156	12	1	1	1
				47113	I/156	13	1	1	1
				47113	I/156	14	1	1	1
				47113	I/156	15	1	1	1
				47113	I/156	16	1	1	1
				47113	I/156	17	1	1	1
				47113	I/156	18	1	1	1
				47113	I/156	19	1	1	1
				47113	I/156	20	1	1	1
				47113	I/156	21	1	1	1
				47113	I/156	22	1	1	1
				47113	I/156	23	1	1	1
				47113	I/156	24	1	1	1
				47113	I/156	25	1	1	1
				47113	I/156	26	1	1	1
				47113	I/156	27	1	1	1
				47113	I/156	28	1	1	1
				47113	I/156	29	1	1	1
				47113	I/156	30	1	1	1
				47113	I/156	31	1	1	1
				47113	I/156	32	1	1	1
				47113	I/156	33	1	1	1
				47113	I/156	34	1	1	1
				47113	I/156	35	1	1	1
				47113	I/156	36	1	1	1
				47113	I/156	37	1	1	1
				47113	I/156	38	1	1	1
				47113	I/156	39	0	1	1
				47150	I/157	1	1	1	1
				47150	I/157	2	1	1	1
				47171	I/158	1	1	1	1
				47171	I/158	2	1	1	1
				47174	I/159	1	1	1	1
				47174	I/159	2	1	1	1
				47174	I/159	3	1	1	1
				47372	I/160	1	1	1	1
				47372	I/160	2	1	1	1
				47350	I/161	1	1	0	0
				47350	I/161	2	1	0	0
				47350	I/161	3	1	0	0
				47350	I/161	4	1	0	0
				47350	I/161	5	1	0	0
				47350	I/161	6	0	0	0
				47519	I/162	1	1	1	1
				47519	I/162	2	1	1	1
				47519	I/162	3	1	1	1
				47519	I/162	4	1	1	1
				47519	I/162	5	1	1	1
				47519	I/162	6	1	1	1
				47519	I/162	7	1	1	1
				47519	I/162	8	1	1	1
				47519	I/162	9	1	1	1
				47519	I/162	10	1	1	1
				47519	I/162	11	1	1	1
				47519	I/162	12	1	1	1
				47519	I/162	13	1	1	1
				47519	I/162	14	1	1	1
				47519	I/162	15	1	1	1
				47519	I/162	16	1	1	1
				47519	I/162	17	1	1	1
				47519	I/162	18	1	1	1
				47519	I/162	19	1	1	1
				47519	I/162	20	1	1	1
				47519	I/162	21	1	1	1
				47519	I/162	22	1	1	1
				47519	I/162	23	1	1	1
				47519	I/162	24	1	1	1
				47519	I/162	25	1	1	1
				47519	I/162	26	1	1	1
				47519	I/162	27	1	1	1
				47519	I/162	28	1	1	1
				47519	I/162	29	1	1	1
				47519	I/162	30	1	1	1
				47519	I/162	31	1	1	1
				47519	I/162	32	1	1	1
				47519	I/162	33	1	1	1
				47519	I/162	34	1	1	1
				47519	I/162	35	1	1	1
				47519	I/162	36	1	1	1
				47519	I/162	37	1	1	1
				47519	I/162	38	1	1	1
				47519	I/162	39	1	1	1
				47519	I/162	40	0	1	1
				47645	I/163	1	1	1	1
				47645	I/163	2	1	1	1
				47645	I/163	3	1	1	1
				47645	I/163	4	1	1	1
				47645	I/163	5	1	1	1
				47645	I/163	6	1	1	1
				47645	I/163	7	1	1	1
				47645	I/163	8	1	1	1
				47645	I/163	9	1	1	1
				47645	I/163	10	1	1	1
				47645	I/163	11	1	1	1
				47645	I/163	12	1	1	1
				47645	I/163	13	1	1	1
				47659	I/164	1	1	1	1
				47659	I/164	2	1	1	1
				47659	I/164	3	1	1	1
				47659	I/164	4	1	1	1
				47659	I/164	5	1	1	1
				47714	I/165	1	1	1	1
				47714	I/165	2	1	1	1
				47759	I/166	1	1	1	1
				47759	I/166	2	1	1	1
				47832	I/167	1	1	1	1
				47832	I/167	2	1	1	1
				47832	I/167	3	1	1	1
				47832	I/167	4	1	1	1
				47832	I/167	5	1	1	1
				47832	I/167	6	1	1	1
				47832	I/167	7	1	1	1
				47832	I/167	8	1	1	1
				47832	I/167	9	1	1	1
				47832	I/167	10	1	1	1
				47832	I/167	11	1	1	1
				47832	I/167	12	1	1	1
				47832	I/167	13	1	1	1
				47832	I/167	14	1	1	1
				47832	I/167	15	1	1	1
				47832	I/167	16	1	1	1
				47832	I/167	17	1	1	1
				47832	I/167	18	1	1	1
				47832	I/167	19	1	1	1
				47832	I/167	20	1	1	1
				47832	I/167	21	1	1	1
				47832	I/167	22	1	1	1
				47832	I/167	23	1	1	1
				47851	I/168	1	1	1	1
				47851	I/168	2	1	1	1
				47851	I/168	3	1	1	1
				47854	I/169	1	1	0	0
				47854	I/169	2	1	0	0
				47854	I/169	3	1	0	0
				47854	I/169	4	1	0	0
				47854	I/169	5	1	0	0
				47854	I/169	6	1	0	0
				47854	I/169	7	1	0	0
				47854	I/169	8	0	0	0
				47875	I/170	1	1	1	1
				47875	I/170	2	1	1	1
				47875	I/170	3	1	1	1
				47875	I/170	4	1	1	1
				47875	I/170	5	1	1	1
				47875	I/170	6	1	1	1
				47871	I/171	1	1	1	1
				47871	I/171	2	1	1	1
				47871	I/171	3	1	1	1
				47871	I/171	4	1	1	1
				47871	I/171	5	1	1	1
				47871	I/171	6	1	1	1
				47871	I/171	7	1	1	1
				47871	I/171	8	1	1	1
				47871	I/171	9	1	1	1
				47871	I/171	10	1	1	1
				47871	I/171	11	1	1	1
				47871	I/171	12	1	1	1
				47871	I/171	13	1	1	1
				47871	I/171	14	1	1	1
[truncated: 257 more rows]

## Sheet: Fig 2A
Kidney						Liver						Ileum							Muscle						Spleen						Heart						Brain						Lung						Plasma
0'	30'	2h	6h	12h		0'	30'	2h	6h	12h		0'	30'	2h	6h	12h			0'	30'	2h	6h	12h		0'	30'	2h	6h	12h		0'	30'	2h	6h	12h		0'	30'	2h	6h	12h		0'	30'	2h	6h	12h		0'
1.04694	1.72011	2.03012	1.75199	2.36864		0.946897	1.67115	2.00384	2.92514	3.13781		1.25342	15.3219	15.6644	13.2466	18.7658		Tibialis anterior	0.751745	0.20339	1.65304	0.550349	0.278564		1.11519	1.43609	1.82105	1.64421	2.95362		0.934225	0.793757	0.904125	1.20067	0.944593		1.13242	1.30594	1.78082	2.19178	1.78904		1.18851	1.31379	1.47586	1.71954	1.39218		0.901716
0.953056	2.18778	1.72719	1.91143	3.05385		1.0531	1.50608	1.52911	2.71401	3.11056		0.746575	14.4247	12.7671	17.5685	22.9822			1.24826	0.131605	0.480558	0.404786	0.316451		0.884812	2.03519	1.14617	1.97594	2.10129		1.06577	0.71126	0.894091	0.832776	0.823077		0.86758	0.977169	1.68037	1.95434	1.69132		0.811494	1.27931	1.24598	1.08736	1.21977		1.09828
1.01293	1.44828	1.79454	1.15805	1.85589		1.04058	2.09578	2.42857	3.57143	3.96185		1.12957	8.37209	6.84385	9.18937	12.8791			1.04961	1.08616	0.91906	0.91906	0.962924		1.0347	0.951613	0.889785	0.968231	2.58008		0.803987	0.518272	0.879291	0.772979	1.38494		1.10164	1.0736	1.05311	1.01429	1.06875		1.05708	1.50117	1.07584	1.08991	2.57576		1
0.987069	1.67241	1.53592	1.73707	1.6908		0.959416	2.38961	2.75649	3.07955	4.08409		0.870432	7.40199	10.113	8.11296	10.7389			0.950392	1.01305	0.966057	0.887728	1.01723		0.965298	1.05132	0.928886	0.857038	1.9424		1.19601	0.836102	1.02436	0.55371	0.587708		0.898355	1.11135	0.896738	1.15772	1.13508		0.942924	1.31978	1.22596	1.05082	2.03894
1.05927	2.34803	1.91889	1.23437	1.39251		0.958333	3.06113	2.18135	2.7377	2.87118		1.72374	2.43152	2.10849	2.09541	3.32447			0.897649	1.02835	1.22683	0.720609	0.923237		1.03057	1.62291	1.23106	0.760244	1.65538		1.11062	1.28827	1.17788	0.831285	1.12048		1.08473	1.03775	1.08808	1.10518	1.15395		0.81266	1.10921	0.836561	0.950878	0.821891		1.13863
0.94073	2.10823	1.56558	1.52068	1.40553		1.04167	2.1164	2.73997	2.4729	3.18995		0.276263	2.54942	1.63797	1.9406	2.50332			1.10235	0.724758	0.834025	1.6148	2.07469		0.969426	0.813782	0.929921	1.17642	1.42418		0.889378	1.00533	1.33094	1.34474	1.48643		0.915269	0.807142	0.974235	1.17524	1.27437		1.18734	0.93291	0.864584	0.997692	0.886755		0.861368
																		Pectoralis	1.57321	0.82243	6.09657	0.65109	0.383489
																			0.426791	0.495327	2.51402	2.16199	0.431464
																			0.938005	1.16981	1.24528	1.0566	1.67871
																			1.06199	1.04043	0.97035	0.943396	1.19838
																			1.18318	1.40461	0.817836	0.779326	0.870535
																			0.816823	1.06815	0.727135	1.08893	0.862934
[truncated: 4 more columns]

[truncated: 110 more sheets: Fig 2B, Fig 2C, Fig 2E, Fig 2F, Fig 2G, Fig 3A, Fig 3B, Fig 3C, Fig 3D, Fig 3E, Fig 3F, Fig 3G, Fig 3H, Fig 3I, Fig 3J, Fig 3K, Fig 3L, Fig 3M, Fig 3N, Fig 4A …]
